# Supplementary material for: Bis[2-(4-benzo­yloxy-2-hy­droxy­benzo­yl)-1-phenyl­ethenolato]diethano­lzinc(II)
Source: Acta Crystallogr Sect E Struct Rep Online. 2010 Sep 25;66(Pt 10):m1290. doi: 10.1107/S1600536810036202 (PMC2983159; doi:10.1107/S1600536810036202)
Supplement: Supplementary file 2 [file e-66-m1290-Isup2.hkl]

# 
# h,k,l, Fc-squared, Fo-squared, sigma(Fo-squared) and status flag 
# 
data_I
_shelx_title '                                       3 in P-1' 
_shelx_refln_list_code          4 
_shelx_F_calc_maximum      154.67 
_exptl_crystal_F_000       456.00 
_reflns_d_resolution_high  0.7965 
 
loop_ 
 _symmetry_equiv_pos_as_xyz 
 'x, y, z' 
 '-x, -y, -z' 
 
_cell_length_a     7.1700 
_cell_length_b     9.3990 
_cell_length_c    16.4570 
_cell_angle_alpha 106.590 
_cell_angle_beta   95.596 
_cell_angle_gamma  90.989 
 
_shelx_F_squared_multiplier     1.000 
 
loop_ 
 _refln_index_h 
 _refln_index_k 
 _refln_index_l 
 _refln_F_squared_calc 
 _refln_F_squared_meas 
 _refln_F_squared_sigma 
 _refln_observed_status 
   1   0   0      480.61      512.51      8.73 o 
   2   0   0      503.36      511.12     10.29 o 
   3   0   0       97.20      110.80      5.18 o 
   4   0   0      250.48      231.56      8.64 o 
   5   0   0      796.03      768.29     12.56 o 
   6   0   0      255.47      265.69      7.81 o 
   8   0   0       19.83       23.03      6.36 o 
  -7   1   0       49.18       50.90      7.24 o 
  -6   1   0      278.22      248.35     11.37 o 
  -5   1   0      255.47      227.60      6.78 o 
  -4   1   0      187.27      180.75      5.61 o 
  -3   1   0      278.49      241.76      5.45 o 
  -2   1   0       52.19       35.12      2.31 o 
  -1   1   0      520.22      527.31      9.76 o 
   0   1   0     6763.07     7163.48     70.19 o 
   1   1   0      203.96      221.77      2.89 o 
   2   1   0      375.11      455.85      9.55 o 
   3   1   0      258.48      235.11      7.46 o 
   4   1   0      494.43      558.98     13.82 o 
   5   1   0       67.33       65.30      5.66 o 
   7   1   0       77.34       68.10      8.04 o 
   8   1   0        3.60        4.34      5.09 o 
  -7   2   0       42.30       37.71      7.10 o 
  -6   2   0       13.35       14.68      5.11 o 
  -5   2   0      324.91      329.15     12.38 o 
  -4   2   0     1706.48     1710.66     31.69 o 
  -3   2   0       68.46       51.86      4.39 o 
  -2   2   0      105.37       58.92      3.98 o 
  -1   2   0     1578.84     1441.66     23.24 o 
   0   2   0        6.16        6.81      0.97 o 
   1   2   0    22111.23    22021.25    267.60 o 
   2   2   0      651.26      597.26      8.23 o 
   3   2   0      983.30     1052.76     13.61 o 
   4   2   0        0.73       -0.84      1.58 o 
   5   2   0        3.06        6.11      2.37 o 
   6   2   0       40.26       40.80      4.87 o 
  -8   3   0       10.12       14.32      6.60 o 
  -7   3   0        0.94        2.13      4.99 o 
  -6   3   0        0.95        1.78      4.32 o 
  -5   3   0      262.25      260.54     11.73 o 
  -4   3   0      428.23      387.39     12.95 o 
  -3   3   0       65.94       59.83      5.06 o 
  -2   3   0      272.13      253.01      8.59 o 
  -1   3   0      148.04      175.45      6.43 o 
   0   3   0       36.64       39.30      2.41 o 
   1   3   0     3280.12     3574.27     35.51 o 
   2   3   0      754.96      744.93      8.60 o 
   3   3   0      276.14      268.53      5.00 o 
   4   3   0        7.69        8.79      1.82 o 
   5   3   0       31.42       34.59      5.22 o 
   6   3   0        5.60        3.86      4.87 o 
   7   3   0       31.90       33.66      7.03 o 
   8   3   0       56.05      102.84     12.04 o 
  -8   4   0       57.42       65.42      9.72 o 
  -7   4   0       29.09       40.64      8.13 o 
  -6   4   0       49.39       57.19      7.96 o 
  -5   4   0        4.72        8.61      4.68 o 
  -4   4   0      215.28      190.85      9.88 o 
  -3   4   0      697.36      705.64     17.92 o 
  -2   4   0        7.90        1.01      2.83 o 
  -1   4   0      170.99      141.10      4.87 o 
   0   4   0      714.29      710.61      9.99 o 
   1   4   0     1160.20     1230.44     12.31 o 
   2   4   0      804.53      818.37      9.53 o 
   3   4   0       18.67       21.64      4.43 o 
   4   4   0       95.76      104.16      5.03 o 
   5   4   0       64.42       74.18      8.49 o 
   6   4   0       23.37       21.61      6.36 o 
   7   4   0        2.94        3.29      5.49 o 
   8   4   0       11.42       21.35      7.46 o 
  -8   5   0       68.87       87.34     11.39 o 
  -7   5   0       65.55       76.83     10.15 o 
  -6   5   0       51.21       53.47      8.20 o 
  -5   5   0      112.18      128.60      9.48 o 
  -4   5   0       45.62       51.67      6.88 o 
  -3   5   0      387.08      372.61     13.39 o 
  -2   5   0       52.48       51.48      5.90 o 
  -1   5   0       45.76       42.25      3.93 o 
   0   5   0      376.65      378.64      8.57 o 
   1   5   0        6.64        2.87      1.46 o 
   2   5   0      218.29      224.33      6.87 o 
   3   5   0       23.63       16.13      3.30 o 
   4   5   0      199.31      191.04      6.99 o 
   5   5   0        4.31        4.44      5.16 o 
   6   5   0        4.37        6.60      6.00 o 
   7   5   0        1.13        0.89      5.64 o 
  -7   6   0      112.33      118.02     11.23 o 
  -6   6   0       41.71       41.14      8.16 o 
  -5   6   0       14.32       13.91      6.09 o 
  -4   6   0        0.91        2.40      4.41 o 
  -3   6   0        6.41        3.96      4.27 o 
  -2   6   0      244.72      241.16     10.94 o 
  -1   6   0      215.60      207.28      7.07 o 
   0   6   0      138.07      140.36      5.91 o 
   1   6   0        7.63        9.19      6.09 o 
   2   6   0       42.47       48.62      4.66 o 
   3   6   0       75.70       68.89      7.42 o 
   4   6   0        9.51        8.76      5.24 o 
   5   6   0        5.00        7.53      5.71 o 
   6   6   0       15.53       23.77      7.53 o 
   7   6   0        2.43        2.37      6.31 o 
  -7   7   0      152.05      206.30     14.80 o 
  -6   7   0       27.55       24.80      7.65 o 
  -5   7   0       18.04       27.39      6.98 o 
  -4   7   0        6.23        1.27      5.45 o 
  -3   7   0      168.18      146.55     10.05 o 
  -2   7   0      167.32      201.26     10.99 o 
  -1   7   0      103.32      100.84      6.11 o 
   0   7   0       19.61       17.06      5.84 o 
   1   7   0        8.05       13.26      3.81 o 
   2   7   0       24.07       27.76      4.67 o 
   3   7   0        9.03        6.38      3.68 o 
   4   7   0        1.51       -0.91      5.57 o 
   5   7   0       30.29       34.04      8.78 o 
   6   7   0        0.83       -8.25      5.66 o 
  -6   8   0       63.37       64.31     10.70 o 
  -5   8   0       33.61       44.74      8.66 o 
  -4   8   0        0.66       -1.97      5.45 o 
  -3   8   0       43.48       51.29      8.20 o 
  -2   8   0       37.10       40.92      7.34 o 
  -1   8   0       60.20       59.83     15.05 o 
   0   8   0        2.28        2.30      3.62 o 
   1   8   0        5.72        6.16      3.89 o 
   2   8   0       48.42       53.76      5.87 o 
   3   8   0        5.44       -1.03      4.77 o 
   4   8   0       67.16       49.51      9.33 o 
   5   8   0       22.05       23.46      8.30 o 
   6   8   0        1.50        0.77      7.03 o 
  -5   9   0       16.58        5.97      7.72 o 
  -4   9   0       18.74       13.22      7.17 o 
  -3   9   0       38.48       29.53      7.53 o 
  -2   9   0        4.33        7.46      6.14 o 
  -1   9   0       12.72       13.55      6.36 o 
   0   9   0        5.89        8.79      4.41 o 
   1   9   0       72.08       69.57     11.99 o 
   2   9   0       33.26       32.36      5.58 o 
   3   9   0        0.47       -7.52      5.01 o 
   4   9   0       15.74        9.86      7.44 o 
   5   9   0        0.02       -3.29      6.69 o 
  -4  10   0       13.08       12.07      7.39 o 
  -3  10   0        1.37        1.99      7.08 o 
  -2  10   0       21.56       28.28      8.68 o 
  -1  10   0        2.50        2.11      6.60 o 
   0  10   0        2.39       -0.90      4.14 o 
   1  10   0       12.70        5.81      5.57 o 
   2  10   0        2.38        4.15      5.97 o 
   3  10   0        0.01       -4.39      5.76 o 
  -2  11   0        4.69       -3.72      6.93 o 
  -1  11   0        1.48       -5.30      6.00 o 
   0  11   0        0.63       -3.21      4.27 o 
   1  11   0        1.62        0.17      7.04 o 
  -2 -11   1        3.87        3.74      6.26 o 
  -1 -11   1        5.89        1.25      6.57 o 
   0 -11   1        1.17        1.29      4.78 o 
   1 -11   1       15.33       11.68      8.06 o 
   2 -11   1       10.97       -0.84      7.15 o 
  -4 -10   1        0.07       -8.56      5.71 o 
  -3 -10   1        1.52       -3.69      4.89 o 
  -2 -10   1        2.49        2.09      6.00 o 
  -1 -10   1       20.02       17.43      4.84 o 
   0 -10   1        1.49        3.65      4.22 o 
   1 -10   1        2.28       -0.50      6.19 o 
   2 -10   1        8.51       10.10      7.34 o 
   3 -10   1       24.32       15.74      7.99 o 
   4 -10   1       26.00       25.74      8.47 o 
  -5  -9   1        0.07       -8.97      6.48 o 
  -4  -9   1       12.00       13.51      7.48 o 
  -3  -9   1        1.92       -0.67      5.78 o 
  -2  -9   1        4.94        0.91      4.31 o 
  -1  -9   1       23.20       26.54      5.27 o 
   0  -9   1       53.75       53.11     13.52 o 
   1  -9   1        0.38       -1.86      3.54 o 
   2  -9   1        0.16       -2.28      5.25 o 
   3  -9   1        2.38       -0.62      5.71 o 
   4  -9   1       25.21       25.91      7.89 o 
   5  -9   1       47.16       71.61     10.58 o 
  -6  -8   1        0.14       -3.14      6.33 o 
  -5  -8   1        0.08       -7.70      5.13 o 
  -4  -8   1        0.98       -5.83      4.68 o 
  -3  -8   1        0.70       -7.41      4.94 o 
  -2  -8   1        0.09       -0.14      3.53 o 
  -1  -8   1       64.87       56.18      5.53 o 
   0  -8   1      229.97      203.29      7.99 o 
   1  -8   1        1.14        0.17      3.38 o 
   2  -8   1        2.22        2.18      4.58 o 
   3  -8   1       73.87       82.18      9.64 o 
   4  -8   1      205.88      213.88     13.05 o 
   5  -8   1       60.14       59.30      9.50 o 
   6  -8   1       36.09       52.10      9.50 o 
  -6  -7   1        0.39       -3.72      5.78 o 
  -5  -7   1        1.57        3.93      6.40 o 
  -4  -7   1       44.62       72.78      9.76 o 
  -3  -7   1       86.64       85.17      6.30 o 
  -2  -7   1        1.57        2.55      2.97 o 
  -1  -7   1        7.98        6.49      3.11 o 
   0  -7   1      348.19      329.79      9.18 o 
   1  -7   1      152.58      146.53      6.57 o 
   2  -7   1      175.49      172.55     10.15 o 
   3  -7   1       52.51       51.12      7.84 o 
   4  -7   1       83.81       91.54      9.86 o 
   5  -7   1       12.62        7.80      6.09 o 
   6  -7   1       81.57       97.13     11.47 o 
   7  -7   1      156.49      184.88     13.82 o 
  -7  -6   1        0.09       -1.80      5.83 o 
  -6  -6   1        0.18       -1.61      5.11 o 
  -5  -6   1       73.53       73.38      9.28 o 
  -4  -6   1      399.50      421.91     16.55 o 
  -3  -6   1      242.12      195.65      7.17 o 
  -2  -6   1        7.75        4.39      2.81 o 
  -1  -6   1       28.87       31.41      2.62 o 
   0  -6   1      801.87      824.88     10.80 o 
   1  -6   1      359.63      366.36      9.21 o 
   2  -6   1        1.91        5.18      3.72 o 
   3  -6   1        0.78       -0.53      3.38 o 
   4  -6   1        0.75       -2.06      4.01 o 
   5  -6   1      105.30      105.72      9.64 o 
   6  -6   1      139.94      150.34     11.30 o 
   7  -6   1       82.08       83.48     11.30 o 
  -7  -5   1        2.08        8.13      6.28 o 
  -6  -5   1       17.79       17.66      6.36 o 
  -5  -5   1       35.15       41.60      7.34 o 
  -4  -5   1        0.26        3.07      2.74 o 
  -3  -5   1        2.61        3.23      2.39 o 
  -2  -5   1      246.30      272.70      5.23 o 
  -1  -5   1     1035.72     1045.27     11.61 o 
   0  -5   1      820.82      861.13     10.38 o 
   1  -5   1      135.72      133.25      5.28 o 
   2  -5   1      141.55      109.32      6.98 o 
   3  -5   1      305.05      287.07     11.63 o 
   4  -5   1        6.65        2.61      3.93 o 
   5  -5   1      261.51      253.68     12.55 o 
   6  -5   1       34.97       44.47      7.82 o 
   7  -5   1       36.00       29.58      7.48 o 
   8  -5   1       94.79      140.74     14.06 o 
  -8  -4   1       21.34       33.15      8.25 o 
  -7  -4   1        1.52        0.91      5.47 o 
  -6  -4   1       17.54       13.07      5.57 o 
  -5  -4   1        1.77        3.98      4.85 o 
  -4  -4   1        0.39        0.19      1.61 o 
  -3  -4   1     1193.75     1142.44     17.18 o 
  -2  -4   1     1565.80     1485.79     14.79 o 
  -1  -4   1      580.80      601.42      7.39 o 
   0  -4   1      457.76      428.22      6.07 o 
   1  -4   1      218.96      196.22      4.30 o 
   2  -4   1       41.20       26.87      4.22 o 
   3  -4   1      387.89      407.52     12.98 o 
   4  -4   1      353.13      359.68     13.19 o 
   5  -4   1       40.25       35.57      6.14 o 
   6  -4   1        5.56        9.62      5.23 o 
   7  -4   1        8.03        2.90      5.95 o 
   8  -4   1       45.67       58.29      9.91 o 
  -8  -3   1       55.48       91.06     11.01 o 
  -6  -3   1        9.67        6.40      4.08 o 
  -5  -3   1       28.16       23.50      7.35 o 
  -4  -3   1       68.25       57.61      3.33 o 
  -3  -3   1      198.05      200.13      4.30 o 
  -2  -3   1      741.93      684.10      8.54 o 
  -1  -3   1        2.22        4.60      1.13 o 
   0  -3   1     1741.55     1760.28     15.68 o 
   1  -3   1     1477.15     1525.29     14.53 o 
   2  -3   1        3.48        7.32      2.76 o 
   3  -3   1     1827.36     1833.29     32.82 o 
   4  -3   1      661.10      655.68     17.63 o 
   5  -3   1       12.37        7.75      4.34 o 
   6  -3   1       90.84       87.77      7.99 o 
   7  -3   1       64.75       86.93      9.74 o 
   8  -3   1      114.09      116.10     11.97 o 
  -7  -2   1      105.16      109.24      8.97 o 
  -6  -2   1        8.13        9.12      4.13 o 
  -5  -2   1      322.56      319.83      7.80 o 
  -4  -2   1      315.54      378.08      7.68 o 
  -3  -2   1      374.70      396.71      8.22 o 
  -2  -2   1     3484.53     3524.96     70.37 o 
  -1  -2   1     1197.60     1319.89     16.76 o 
   0  -2   1     6560.45     6891.66     52.95 o 
   1  -2   1        4.87       -0.13      1.64 o 
   2  -2   1     1527.09     1411.38     24.37 o 
   3  -2   1        8.16        2.25      2.33 o 
   4  -2   1      223.99      266.87     10.46 o 
   5  -2   1       10.87        8.11      4.25 o 
   6  -2   1       28.56       26.46      6.09 o 
   7  -2   1       11.18       13.72      5.57 o 
   8  -2   1        2.39        8.35      5.76 o 
  -8  -1   1       51.99       65.61      9.02 o 
  -7  -1   1      243.04      255.81     12.83 o 
  -6  -1   1       84.19       86.21      3.94 o 
  -5  -1   1      297.92      290.24     11.15 o 
  -4  -1   1       13.70        7.89      2.64 o 
  -3  -1   1      372.03      457.76      7.61 o 
  -2  -1   1        8.56       13.72      2.76 o 
  -1  -1   1     3757.02     3930.92     39.08 o 
   0  -1   1     2784.70     3099.97     24.79 o 
   1  -1   1     1045.14     1121.69     12.07 o 
   2  -1   1     1699.18     1897.09     25.81 o 
   3  -1   1      720.16      794.60     11.32 o 
   4  -1   1      358.65      355.81      7.70 o 
   5  -1   1      257.45      231.46      6.87 o 
   6  -1   1      107.88      101.37      5.50 o 
   7  -1   1       15.77       28.01      5.16 o 
  -8   0   1        0.28        2.18      5.06 o 
  -7   0   1      432.36      456.19     17.32 o 
  -6   0   1      535.12      541.55     10.88 o 
  -5   0   1      391.32      386.93      8.29 o 
  -4   0   1      137.47      110.63      6.55 o 
  -3   0   1      110.32       94.17      3.11 o 
  -2   0   1     1662.49     1792.07     18.08 o 
  -1   0   1      410.73      475.16      7.99 o 
   1   0   1     1259.41     1353.19     20.51 o 
   2   0   1      275.80      262.03      7.17 o 
   3   0   1       41.75       53.64      4.03 o 
   4   0   1      181.70      205.20      8.30 o 
   5   0   1      494.65      504.96     15.18 o 
   6   0   1      140.34      148.53      6.31 o 
   7   0   1        0.63       -0.11      2.78 o 
  -7   1   1       50.43       48.53      7.29 o 
  -6   1   1      644.59      640.61     18.50 o 
  -5   1   1      103.22       96.51      6.81 o 
  -4   1   1       69.89       88.04      5.76 o 
  -3   1   1        1.65        2.28      2.18 o 
  -2   1   1     1094.11     1048.85     18.16 o 
  -1   1   1     1509.66     1428.06     21.73 o 
   0   1   1     2438.12     2590.22     35.79 o 
   1   1   1    10645.71    11229.30    220.50 o 
   2   1   1      121.32      118.53      5.01 o 
   3   1   1      165.15      149.86      6.43 o 
   4   1   1      187.23      156.88      7.41 o 
   5   1   1      423.27      436.93     13.72 o 
   6   1   1      127.63      110.20      8.04 o 
  -7   2   1      139.28      127.45      9.62 o 
  -6   2   1      650.23      643.32     19.12 o 
  -5   2   1      508.08      509.73     15.40 o 
  -4   2   1      271.88      254.06      9.74 o 
  -3   2   1      436.66      383.34     10.87 o 
  -2   2   1      549.70      518.34     11.92 o 
  -1   2   1      169.99      191.86      6.14 o 
   0   2   1      393.06      409.60      6.49 o 
   1   2   1    23924.01    23982.06    229.65 o 
   2   2   1     1608.93     1729.60     15.67 o 
   3   2   1      801.85      849.56     12.61 o 
   4   2   1       13.31       11.92      3.24 o 
   5   2   1       12.96       10.51      2.61 o 
   6   2   1       77.55       79.29      4.94 o 
  -7   3   1       68.00       93.29     10.08 o 
  -6   3   1       70.38       61.72      7.77 o 
  -5   3   1      519.06      509.51     16.14 o 
  -4   3   1      558.96      534.70     15.30 o 
  -3   3   1     2335.14     2437.37     40.61 o 
  -2   3   1       49.56       74.94      4.97 o 
  -1   3   1        2.72        3.81      2.18 o 
   0   3   1      111.24       96.04      4.21 o 
   1   3   1     1888.13     1969.01     20.41 o 
   2   3   1     4298.19     4388.63     36.07 o 
   3   3   1       72.14       79.24      5.40 o 
   4   3   1       22.71       18.12      2.19 o 
   5   3   1        2.36        1.56      2.55 o 
   6   3   1       23.75       45.41      7.68 o 
   7   3   1       24.77       42.17      7.72 o 
   8   3   1        5.82       12.09      6.79 o 
  -8   4   1        0.36       -5.83      5.61 o 
  -7   4   1        0.73       -0.02      5.23 o 
  -6   4   1      213.19      206.64     11.87 o 
  -5   4   1        8.25        3.69      5.06 o 
  -4   4   1      824.75      859.29     21.49 o 
  -3   4   1      339.96      285.08     10.82 o 
  -2   4   1        1.49        3.53      2.78 o 
  -1   4   1        5.21       -1.70      2.18 o 
   0   4   1       27.91       36.90      3.23 o 
   1   4   1       63.14       55.87      2.06 o 
   2   4   1     5547.19     5494.38     44.84 o 
   3   4   1       12.64        8.89      2.65 o 
   4   4   1        9.78       13.44      3.10 o 
   5   4   1       67.20       59.87     11.67 o 
   6   4   1       10.69       19.05      6.62 o 
   7   4   1       10.92       12.79      6.05 o 
   8   4   1        6.75        0.19      6.07 o 
  -8   5   1        6.52        2.88      6.98 o 
  -7   5   1       72.05       89.09     10.94 o 
  -6   5   1       65.52       80.51      9.40 o 
  -5   5   1       58.26       69.88      8.83 o 
  -4   5   1      120.13      126.83      8.80 o 
  -3   5   1      166.50      152.18      8.78 o 
  -2   5   1      342.82      361.31     12.55 o 
  -1   5   1        0.79       -3.34      2.23 o 
   0   5   1      347.25      371.00     11.60 o 
   1   5   1      438.24      430.96      9.38 o 
   2   5   1      651.55      658.39     12.36 o 
   3   5   1      193.24      167.34     14.85 o 
   4   5   1       19.41       16.01      3.53 o 
   5   5   1       48.42       60.07      8.42 o 
   6   5   1       41.95       35.48      7.72 o 
   7   5   1        0.02        1.80      6.07 o 
  -7   6   1       64.41       75.01     11.08 o 
  -6   6   1       51.93       52.53      8.59 o 
  -5   6   1      198.93      176.10     11.08 o 
  -4   6   1      451.85      464.87     16.89 o 
  -3   6   1      202.41      178.16     10.20 o 
  -2   6   1      187.90      181.18      9.81 o 
  -1   6   1       24.75       16.75      3.51 o 
   0   6   1       65.54       71.37     10.30 o 
   1   6   1        1.09       -1.76      2.39 o 
   2   6   1       12.77        9.69      3.38 o 
   3   6   1      362.57      345.58      9.93 o 
   4   6   1        2.63        4.16      3.38 o 
   5   6   1       56.37       77.36     10.05 o 
   6   6   1        2.65        4.51      6.33 o 
   7   6   1        0.03       -3.91      6.36 o 
  -7   7   1       29.76       36.17      9.21 o 
  -6   7   1       87.20      107.35     11.85 o 
  -5   7   1        2.71       -0.65      5.01 o 
  -4   7   1       15.54       16.34      6.00 o 
  -3   7   1      244.12      247.51     12.74 o 
  -2   7   1      464.25      472.00     16.77 o 
  -1   7   1       49.40       52.06      5.29 o 
   0   7   1        0.37       -3.11      3.13 o 
   1   7   1       76.60       81.42      6.12 o 
   2   7   1       14.79        8.37      5.43 o 
   3   7   1       55.35       66.97      6.19 o 
   4   7   1       11.63       12.59      6.88 o 
   5   7   1        1.96        4.77      6.76 o 
   6   7   1        1.36       -2.33      6.57 o 
  -6   8   1       38.86       36.97      9.79 o 
  -5   8   1        3.65       -6.26      5.45 o 
  -4   8   1       74.21       57.52      9.14 o 
  -3   8   1      111.30      113.25     10.27 o 
  -2   8   1        1.45        4.17      5.33 o 
  -1   8   1        0.55        0.94      4.77 o 
   0   8   1       16.84       18.54      4.56 o 
   1   8   1       65.41       79.69      6.58 o 
   2   8   1        0.16       -4.17      5.10 o 
   3   8   1        0.28        1.41      3.96 o 
   4   8   1        6.27        4.56      6.64 o 
   5   8   1        2.63        2.06      7.08 o 
  -5   9   1       27.09       37.59      9.12 o 
  -4   9   1       22.60       18.02      7.15 o 
  -3   9   1        4.97        4.37      6.09 o 
  -2   9   1        6.65       -1.75      5.54 o 
  -1   9   1       15.76       30.25      7.80 o 
   0   9   1       25.23       20.85      5.05 o 
   1   9   1        0.04        5.13      4.13 o 
   2   9   1        0.05        0.87      4.26 o 
   3   9   1        0.17       -3.31      5.93 o 
   4   9   1        1.48        0.82      6.62 o 
  -4  10   1        3.71       -8.76      6.31 o 
  -3  10   1        0.13       -7.17      5.59 o 
  -2  10   1       13.32        4.70      7.05 o 
  -1  10   1        2.62       -6.28      6.48 o 
   0  10   1       25.86       29.25      8.96 o 
   1  10   1        0.23       -1.77      3.98 o 
   2  10   1        1.60       -4.77      4.22 o 
   3  10   1        1.41       -3.43      6.48 o 
  -1  11   1        0.35       -2.97      6.93 o 
   0  11   1        0.50        0.86      7.44 o 
  -2 -11   2        0.11       -7.82      5.81 o 
  -1 -11   2        0.30       -0.41      6.17 o 
   0 -11   2        0.95        1.20      4.31 o 
   1 -11   2        0.27       -2.71      5.61 o 
   2 -11   2        2.11       -6.14      6.14 o 
   3 -11   2        6.36       -5.37      6.26 o 
  -4 -10   2        0.83       -5.73      5.78 o 
  -3 -10   2        0.14       -0.65      5.88 o 
  -2 -10   2        0.23       -3.43      5.33 o 
  -1 -10   2       20.82       23.60      6.02 o 
   0 -10   2       17.95       10.18      4.69 o 
   1 -10   2        1.69        1.46      6.21 o 
   2 -10   2       21.29       22.77      7.36 o 
   3 -10   2       17.34       10.39      7.58 o 
   4 -10   2       23.07       21.49      7.94 o 
  -5  -9   2        0.05       -7.87      5.49 o 
  -4  -9   2       19.24       24.28      7.70 o 
  -3  -9   2        0.04        1.73      5.45 o 
  -2  -9   2       16.88       13.29      6.69 o 
  -1  -9   2       72.55       78.49      6.83 o 
   0  -9   2       12.29        9.10      4.21 o 
   1  -9   2        7.20        4.38      3.70 o 
   2  -9   2       44.56       35.86      8.01 o 
   3  -9   2      115.21      113.08     10.72 o 
   4  -9   2       92.79      102.09     11.49 o 
   5  -9   2       50.48       34.50      8.92 o 
  -6  -8   2        5.04        1.42      6.76 o 
  -5  -8   2        0.11       -3.00      5.83 o 
  -4  -8   2       12.19        9.86      6.17 o 
  -3  -8   2        0.80        1.27      5.47 o 
  -2  -8   2       68.24       58.15      5.48 o 
  -1  -8   2        1.32        0.97      3.08 o 
   0  -8   2       53.74       56.87      5.45 o 
   1  -8   2       32.95       30.88      4.70 o 
   2  -8   2       68.94       87.08      9.48 o 
   3  -8   2       71.20       76.14      9.16 o 
   4  -8   2        2.98        5.93      5.69 o 
   5  -8   2       19.90       18.97      7.10 o 
   6  -8   2      111.02      133.11     13.91 o 
  -7  -7   2        0.03       -6.40      5.81 o 
  -6  -7   2        9.08       10.10      6.69 o 
  -5  -7   2       43.35       50.69      9.14 o 
  -4  -7   2        7.21       10.60      6.05 o 
  -3  -7   2        4.78        5.78      5.11 o 
  -2  -7   2        4.88        5.83      3.12 o 
  -1  -7   2        5.69        3.63      3.05 o 
   0  -7   2      465.09      449.81     10.15 o 
   1  -7   2      342.51      329.07     10.48 o 
   2  -7   2       63.91       61.22      7.58 o 
   3  -7   2        9.62        0.98      3.96 o 
   4  -7   2       11.43        6.74      5.09 o 
   5  -7   2      186.57      154.13     11.18 o 
   6  -7   2      139.79      134.14     11.51 o 
   7  -7   2       22.94       14.97      8.04 o 
  -7  -6   2        7.91       17.10      6.91 o 
  -6  -6   2       21.29       29.36      7.68 o 
  -5  -6   2        1.45        5.85      5.04 o 
  -4  -6   2       80.76       81.92      9.31 o 
  -3  -6   2        2.26        1.93      2.59 o 
  -2  -6   2        5.18        5.21      2.59 o 
  -1  -6   2       97.19       88.13      3.47 o 
   0  -6   2       34.36       37.19      2.90 o 
   1  -6   2     1279.81     1338.11     15.46 o 
   2  -6   2       31.72       27.03      5.28 o 
   3  -6   2        2.30        5.21      4.01 o 
   4  -6   2       87.83       85.54      7.94 o 
   5  -6   2      276.52      265.86     13.84 o 
   6  -6   2      147.34      153.48     11.51 o 
   7  -6   2      155.03      180.06     13.22 o 
  -8  -5   2        0.93        4.34      6.43 o 
  -7  -5   2       10.71       20.63      7.05 o 
  -6  -5   2       18.64       14.87      6.19 o 
  -5  -5   2       15.38       17.94      5.73 o 
  -4  -5   2      272.38      293.50     12.71 o 
  -3  -5   2      100.59       98.82      3.71 o 
  -2  -5   2       35.58       25.71      2.29 o 
  -1  -5   2       81.43       69.81      2.82 o 
   0  -5   2        6.48        2.51      1.45 o 
   1  -5   2     3130.28     3186.48     28.58 o 
   2  -5   2      307.50      293.64     10.89 o 
   3  -5   2      303.18      314.15     12.09 o 
   4  -5   2      258.57      271.26     12.26 o 
   5  -5   2      155.22      146.55     10.08 o 
   6  -5   2      178.93      177.01     11.66 o 
   7  -5   2       75.46       81.27     10.79 o 
   8  -5   2       48.25       62.95     10.58 o 
  -8  -4   2        0.18        1.56      5.37 o 
  -7  -4   2       11.20       17.37      6.57 o 
  -6  -4   2       27.31       26.00      6.38 o 
  -5  -4   2       12.51       15.38      3.38 o 
  -4  -4   2       45.21       50.47      3.17 o 
  -3  -4   2      192.50      191.99      6.63 o 
  -2  -4   2        0.87        1.03      1.38 o 
  -1  -4   2        3.84        1.08      1.18 o 
   0  -4   2       63.30       70.27      2.47 o 
   1  -4   2      513.80      510.06      7.19 o 
   2  -4   2     2436.20     2612.46     42.68 o 
   3  -4   2       10.21        1.63      3.02 o 
   4  -4   2        9.13        6.24      4.01 o 
   5  -4   2        1.18       -3.26      3.55 o 
   6  -4   2      165.30      158.30     10.96 o 
   7  -4   2       97.94      106.58      9.81 o 
   8  -4   2       79.03       96.15     11.51 o 
  -6  -3   2       25.85       33.80      5.95 o 
  -5  -3   2       49.02       53.23      6.00 o 
  -4  -3   2       17.81       11.46      2.18 o 
  -3  -3   2      712.96      744.64     10.66 o 
  -2  -3   2      323.94      341.52      5.21 o 
  -1  -3   2     1183.68     1296.47     12.24 o 
   0  -3   2      156.21      112.20      2.64 o 
   1  -3   2      286.66      273.57      4.69 o 
   2  -3   2     5099.23     5247.23     75.66 o 
   3  -3   2      298.40      309.79     10.96 o 
   4  -3   2      261.25      256.77     10.77 o 
   5  -3   2      113.61      109.68      8.25 o 
   6  -3   2       65.85       71.75      8.35 o 
   7  -3   2       40.42       39.53      7.53 o 
   8  -3   2       10.51        4.70      6.17 o 
  -8  -2   2        2.21        7.96      5.40 o 
  -7  -2   2       29.77       33.75      6.60 o 
  -6  -2   2       21.43       20.29      4.87 o 
  -5  -2   2       44.29       48.60      7.66 o 
  -4  -2   2        7.66        8.27      1.98 o 
  -3  -2   2      318.93      361.61      6.40 o 
  -2  -2   2     2165.95     2293.00     23.76 o 
  -1  -2   2     5385.21     5694.99     92.61 o 
   0  -2   2      531.25      611.87      6.29 o 
   1  -2   2      315.58      319.87      5.68 o 
   2  -2   2     1568.72     1614.29     18.45 o 
   3  -2   2      231.05      258.99      6.31 o 
   4  -2   2       58.71       52.58      6.08 o 
   5  -2   2      112.67       97.95      7.80 o 
   6  -2   2       22.89       15.69      3.54 o 
   7  -2   2       78.40       78.39      9.19 o 
   8  -2   2       61.10       69.21      9.91 o 
  -8  -1   2        8.59        7.27      5.30 o 
  -7  -1   2      213.29      212.32     12.16 o 
  -6  -1   2      197.23      214.62     11.08 o 
  -5  -1   2      115.59      127.72      3.90 o 
  -4  -1   2      590.56      539.33      7.23 o 
  -3  -1   2      455.62      414.81     10.91 o 
  -2  -1   2      243.87      227.64      4.03 o 
  -1  -1   2      393.46      430.66      8.71 o 
   0  -1   2      383.17      333.73      4.52 o 
   1  -1   2    15646.26    15921.56    150.86 o 
   2  -1   2     1433.33     1506.31     25.09 o 
   3  -1   2        1.80        3.67      2.37 o 
   4  -1   2      111.54       86.38      6.17 o 
   5  -1   2      279.53      263.39     10.34 o 
   6  -1   2       81.56       82.12      5.35 o 
   7  -1   2       17.91       30.93      4.39 o 
   8  -1   2       14.64       17.22      6.05 o 
  -9   0   2        3.16       -3.86      5.47 o 
  -8   0   2       17.11       17.15      6.52 o 
  -7   0   2      459.70      451.68     17.46 o 
  -6   0   2      453.92      442.06     10.56 o 
  -5   0   2      119.05      103.56      6.48 o 
  -4   0   2      257.44      232.83      8.04 o 
  -3   0   2      258.76      231.46      6.86 o 
  -2   0   2      322.85      406.03      6.26 o 
  -1   0   2    10098.60    10223.83    253.13 o 
   0   0   2      983.66      922.64     11.45 o 
   1   0   2     3680.78     3638.99     28.85 o 
   2   0   2     1696.21     1827.89     29.22 o 
   3   0   2      640.92      585.65     14.06 o 
   4   0   2      215.09      192.17      8.56 o 
   5   0   2      810.89      830.10     20.77 o 
   6   0   2       38.07       31.11      5.76 o 
   7   0   2        0.66       -3.98      2.65 o 
  -8   1   2       68.98       74.48      9.69 o 
  -6   1   2     1388.68     1371.80     29.03 o 
  -5   1   2       96.40       98.93      6.84 o 
  -4   1   2      215.46      221.53      8.30 o 
  -3   1   2      734.35      745.82     15.30 o 
  -2   1   2        5.67       26.63      2.81 o 
  -1   1   2       53.03       24.97      2.52 o 
   0   1   2      658.31      750.34      7.17 o 
   1   1   2     3151.62     3341.90     33.20 o 
   2   1   2      901.55      951.12     12.24 o 
   3   1   2      639.60      660.52     15.18 o 
   4   1   2        1.28       -0.29      2.37 o 
   5   1   2       39.57       45.91      5.95 o 
   6   1   2        4.03        2.28      4.10 o 
   7   1   2        2.37       -5.83      3.89 o 
  -7   2   2      167.09      170.70     10.67 o 
  -6   2   2      827.18      827.58     21.69 o 
  -5   2   2      315.77      284.21     11.37 o 
  -4   2   2     1576.84     1574.19     29.29 o 
  -3   2   2     1289.36     1204.41     22.84 o 
  -2   2   2      475.32      447.91     10.89 o 
  -1   2   2      833.08      946.08     17.15 o 
   0   2   2     1752.85     1863.30     20.48 o 
   1   2   2      194.53      201.11     10.09 o 
   2   2   2     1720.17     1703.81     21.93 o 
   3   2   2       35.19       40.45      3.26 o 
   4   2   2      117.54      104.41      6.87 o 
   5   2   2      103.98       97.52      5.11 o 
   6   2   2      122.63      112.15      8.37 o 
   7   2   2       17.63       43.63      7.34 o 
  -7   3   2       12.89       18.23      5.93 o 
  -6   3   2       50.36       63.28      7.72 o 
  -5   3   2     2539.26     2510.49     45.00 o 
  -4   3   2      140.66      133.64      7.80 o 
  -3   3   2        3.40        2.66      2.90 o 
  -2   3   2       69.60       53.76      4.61 o 
  -1   3   2       74.76       87.73      5.04 o 
   0   3   2      575.85      487.64      8.43 o 
   1   3   2     1845.88     2000.68     39.05 o 
   2   3   2      710.16      745.44      8.41 o 
   3   3   2      226.99      245.78      4.73 o 
   4   3   2        4.06        0.28      2.27 o 
   5   3   2       90.13       70.73      5.21 o 
   6   3   2       60.88       65.41     12.87 o 
   7   3   2       25.23       23.39      7.24 o 
  -8   4   2        2.49        1.01      6.00 o 
  -7   4   2       43.03       34.71      7.46 o 
  -6   4   2        3.70       -3.29      4.44 o 
  -5   4   2     2071.72     2192.64     42.03 o 
  -4   4   2      500.40      495.15     15.59 o 
  -3   4   2      795.45      796.13     19.43 o 
  -2   4   2      184.14      155.56      7.77 o 
  -1   4   2        2.86       -1.34      2.52 o 
   0   4   2      949.15      944.41     15.93 o 
   1   4   2      402.19      394.94     14.18 o 
   2   4   2      417.18      407.40     10.53 o 
   3   4   2      353.80      353.38      8.85 o 
   4   4   2       57.68       66.25     10.46 o 
   5   4   2       76.32       79.70      5.16 o 
   6   4   2        1.32        1.70      5.37 o 
   7   4   2       14.28       27.71      7.53 o 
  -8   5   2        1.97       -1.34      6.24 o 
  -7   5   2       23.74       24.42      7.75 o 
  -6   5   2       97.53      100.94      9.40 o 
  -5   5   2      181.39      176.75     10.63 o 
  -4   5   2      913.90      986.84     24.64 o 
  -3   5   2       72.82       66.64      7.17 o 
  -2   5   2      144.49      155.52      8.85 o 
  -1   5   2      193.83      222.13      9.67 o 
   0   5   2      131.85      116.55      5.21 o 
   1   5   2        3.69        0.72      2.37 o 
   2   5   2       66.93       76.13      5.24 o 
   3   5   2      374.71      340.85      9.48 o 
   4   5   2       10.74        9.93      3.62 o 
   5   5   2        2.45        2.13      3.40 o 
   6   5   2       52.03       64.15      9.67 o 
   7   5   2        5.73        5.11      5.69 o 
  -7   6   2        1.13       -6.40      5.06 o 
  -6   6   2        7.33        1.97      5.52 o 
  -5   6   2       13.17        5.09      5.57 o 
  -4   6   2      333.63      315.42     14.18 o 
  -3   6   2      140.02      145.39      9.62 o 
  -2   6   2       81.33       78.85      8.37 o 
  -1   6   2      128.74      113.73      8.18 o 
   0   6   2       47.83       45.25      4.72 o 
   1   6   2        0.26        1.59      3.01 o 
   2   6   2        4.34        2.33      2.98 o 
   3   6   2      315.99      286.13     12.34 o 
   4   6   2       61.98       84.27      6.64 o 
   5   6   2        1.16        1.32      6.05 o 
   6   6   2        0.02       -6.94      4.63 o 
   7   6   2        0.06       -9.10      6.07 o 
  -7   7   2        1.49       -8.08      6.21 o 
  -6   7   2       36.63       33.25      8.83 o 
  -5   7   2       25.54       25.62      7.94 o 
  -4   7   2       98.31      110.83     10.79 o 
  -3   7   2        2.03       -5.81      4.80 o 
  -2   7   2       55.16       69.01      8.49 o 
  -1   7   2       99.98      116.97      9.02 o 
   0   7   2       17.08       17.59      4.14 o 
   1   7   2        2.97        3.97      4.23 o 
   2   7   2        0.49        2.17      3.78 o 
   3   7   2      119.11      129.59      7.14 o 
   4   7   2       83.67       68.40      6.65 o 
   5   7   2        7.72        8.80      7.08 o 
   6   7   2        0.68       -0.94      6.96 o 
  -6   8   2        0.30       -5.09      6.31 o 
  -5   8   2       39.77       49.08      9.26 o 
  -4   8   2      101.63      103.05     11.08 o 
  -3   8   2        0.50       -0.55      5.47 o 
  -2   8   2      132.41      123.73     10.20 o 
  -1   8   2       31.70       31.93      6.84 o 
   0   8   2        4.16        0.83      3.65 o 
   1   8   2        0.94        6.02      3.91 o 
   2   8   2       16.98       24.85      5.13 o 
   3   8   2       14.43       10.46      4.53 o 
   4   8   2       33.53       21.59      8.20 o 
   5   8   2        0.99       -6.98      5.76 o 
  -5   9   2       63.44       76.74     11.20 o 
  -4   9   2        2.45        1.03      6.07 o 
  -3   9   2        4.11       -1.06      5.85 o 
  -2   9   2       14.52        3.24      5.97 o 
  -1   9   2       74.56       88.93     11.20 o 
   0   9   2       10.23        9.72      4.53 o 
   1   9   2        7.51        8.45      4.59 o 
   2   9   2        9.24        8.72      4.59 o 
   3   9   2        0.41       -3.19      6.14 o 
   4   9   2        4.13       11.99      7.29 o 
  -4  10   2        4.47        7.48      7.48 o 
  -3  10   2       12.29        7.94      7.41 o 
  -2  10   2       33.02       25.62      8.25 o 
  -1  10   2        9.12        3.74      7.15 o 
   0  10   2        0.33       -4.26      4.29 o 
   1  10   2        1.97        0.42      4.32 o 
   2  10   2        0.42        1.92      4.44 o 
   3  10   2        0.00        0.10      6.60 o 
  -2 -11   3        0.52       -8.38      5.59 o 
  -1 -11   3        0.49       -1.70      5.93 o 
   0 -11   3        2.77       -4.77      6.07 o 
   1 -11   3        4.22       -0.38      6.21 o 
   2 -11   3        1.88        1.37      6.33 o 
   3 -11   3        5.15       -1.92      6.19 o 
  -4 -10   3        8.88        4.56      6.67 o 
  -3 -10   3        0.75        0.55      5.85 o 
  -2 -10   3       17.51       14.20      6.93 o 
  -1 -10   3       11.36        2.71      6.02 o 
   0 -10   3        2.10       -1.11      3.88 o 
   1 -10   3       15.44       16.65      4.95 o 
   2 -10   3        2.54        4.01      5.81 o 
   3 -10   3       14.08       17.54      7.27 o 
  -5  -9   3        0.35       -7.05      5.23 o 
  -4  -9   3        3.17        1.80      6.09 o 
  -3  -9   3        9.99        6.60      6.21 o 
  -2  -9   3       27.17       22.69      7.34 o 
  -1  -9   3        4.25        2.72      3.75 o 
   0  -9   3        4.84       -0.71      4.27 o 
   1  -9   3       33.57       30.14      6.09 o 
   2  -9   3        0.61       -1.42      4.97 o 
   3  -9   3        1.69       -3.89      5.09 o 
   4  -9   3        9.43        0.07      6.19 o 
   5  -9   3       34.25       32.02      8.54 o 
  -6  -8   3        1.51       -5.71      5.47 o 
  -5  -8   3        0.89       -0.72      5.45 o 
  -4  -8   3        6.75        5.33      5.81 o 
  -3  -8   3       64.46       89.00     10.34 o 
  -2  -8   3        0.16       -3.31      4.75 o 
  -1  -8   3       33.41       31.61      7.69 o 
   0  -8   3       21.42       20.82      3.93 o 
   1  -8   3       85.64       99.37      6.45 o 
   2  -8   3       67.62       85.40      9.26 o 
   3  -8   3       90.07       99.50      9.28 o 
   4  -8   3      222.90      236.98     13.39 o 
   5  -8   3       75.80       82.93     11.08 o 
   6  -8   3       13.82       17.06      8.20 o 
  -7  -7   3        6.71       -3.62      5.83 o 
  -6  -7   3       14.25       13.31      6.48 o 
  -5  -7   3        0.11        2.04      5.54 o 
  -4  -7   3       45.64       52.46      8.47 o 
  -3  -7   3      155.64      149.30     10.36 o 
  -2  -7   3        0.19       -0.73      2.63 o 
  -1  -7   3       79.91       83.66      3.88 o 
   0  -7   3      128.12      109.00      4.24 o 
   1  -7   3      226.21      217.43      5.94 o 
   2  -7   3       40.81       36.89      6.45 o 
   3  -7   3        0.57        2.35      4.13 o 
   4  -7   3       64.77       47.67      7.84 o 
   5  -7   3       20.06        5.45      5.81 o 
   6  -7   3      130.14      117.78     11.06 o 
   7  -7   3       42.83       29.99      8.78 o 
  -7  -6   3        0.11        1.03      5.59 o 
  -6  -6   3       29.34       11.73      6.33 o 
  -5  -6   3       84.99       97.44     10.10 o 
  -4  -6   3       85.13       85.16      9.43 o 
  -3  -6   3        0.72       -1.32      3.69 o 
  -2  -6   3        3.32        2.08      1.88 o 
  -1  -6   3      322.44      293.69      5.83 o 
   0  -6   3      944.05      930.99     11.63 o 
   1  -6   3      699.99      701.00     10.11 o 
   2  -6   3       39.50       49.51      6.48 o 
   3  -6   3       68.82       73.33      6.96 o 
   4  -6   3       96.67      104.06      8.52 o 
   5  -6   3      273.54      273.35     13.91 o 
   6  -6   3      104.82      118.86     11.87 o 
   7  -6   3       79.71       67.29     10.48 o 
  -8  -5   3        0.02        2.59      5.90 o 
  -7  -5   3        2.39        9.96      6.43 o 
  -6  -5   3       23.68       22.17      6.43 o 
  -5  -5   3       71.91       81.58      9.16 o 
  -4  -5   3        4.42        7.00      5.12 o 
  -3  -5   3       50.86       48.14      3.11 o 
  -2  -5   3      239.85      237.31      4.98 o 
  -1  -5   3      149.66      154.94      3.92 o 
   0  -5   3      112.20      127.16      3.66 o 
   1  -5   3      236.04      215.63      4.94 o 
   2  -5   3      221.74      212.76      6.52 o 
   3  -5   3      248.78      249.46     10.84 o 
   4  -5   3       14.48       10.82      4.75 o 
   5  -5   3      280.41      207.67     11.75 o 
   6  -5   3       69.95       58.82      8.90 o 
   7  -5   3       83.86       86.53     10.94 o 
   8  -5   3       11.73       17.06      7.56 o 
  -8  -4   3        5.47        9.52      6.17 o 
  -7  -4   3        1.57        2.09      4.65 o 
  -5  -4   3      162.43      172.09      9.19 o 
  -4  -4   3      140.89      146.24      5.82 o 
  -3  -4   3      188.78      167.55      8.28 o 
  -2  -4   3        6.85        5.03      1.47 o 
  -1  -4   3        1.33        1.08      1.11 o 
   0  -4   3      346.77      331.08      5.21 o 
   1  -4   3      156.38      142.62      3.66 o 
   2  -4   3     3770.60     4029.90     43.23 o 
   3  -4   3      241.30      233.70      9.98 o 
   4  -4   3      535.59      489.15     15.98 o 
   5  -4   3       99.39       94.13      8.13 o 
   6  -4   3      141.89      136.28     10.20 o 
   7  -4   3       40.50       40.06      8.66 o 
   8  -4   3      149.43      143.83     12.33 o 
  -7  -3   3        0.55       -3.43      3.89 o 
  -6  -3   3       13.38        9.16      4.27 o 
  -5  -3   3      111.17      108.48      7.58 o 
  -4  -3   3      574.32      562.25      9.37 o 
  -3  -3   3     1162.76     1290.16     15.59 o 
  -2  -3   3       17.85       21.38      1.82 o 
  -1  -3   3     1540.41     1408.75     13.12 o 
   0  -3   3      295.70      213.21      3.64 o 
   1  -3   3      204.45      182.95      7.68 o 
   2  -3   3     3703.00     4106.76     43.13 o 
   3  -3   3      848.68      927.90     14.05 o 
   4  -3   3      321.45      318.01      8.20 o 
   5  -3   3        3.09       -0.53      3.50 o 
   6  -3   3      150.67      133.21      9.72 o 
   7  -3   3      173.27      203.76     12.81 o 
   8  -3   3      131.93      145.15     12.11 o 
  -8  -2   3       14.87       12.21      6.40 o 
  -7  -2   3        4.05        1.63      4.68 o 
  -6  -2   3       23.39       14.42      4.80 o 
  -5  -2   3      281.37      285.63     11.39 o 
  -4  -2   3      947.41     1006.41     21.47 o 
  -3  -2   3       52.87       51.96      2.32 o 
  -2  -2   3        2.06        2.62      0.81 o 
  -1  -2   3      510.22      546.10      7.07 o 
   0  -2   3     1860.33     2070.65     14.67 o 
   1  -2   3     2924.91     3221.31     26.08 o 
   2  -2   3      290.33      276.98      4.88 o 
   3  -2   3     4752.76     5270.75     52.09 o 
   4  -2   3       10.18        8.20      3.51 o 
   5  -2   3      105.07       96.50      7.66 o 
   6  -2   3       65.12       56.50      5.14 o 
   7  -2   3      118.06      104.16      6.73 o 
   8  -2   3       12.92        7.94      6.55 o 
  -8  -1   3       64.44       89.26     10.27 o 
  -7  -1   3       65.10       66.71      8.52 o 
  -6  -1   3      172.86      176.17     10.20 o 
  -5  -1   3      390.62      368.20      8.32 o 
  -4  -1   3      108.35       77.36      3.54 o 
  -3  -1   3      106.70      127.11      3.58 o 
  -2  -1   3      240.31      243.38      4.05 o 
  -1  -1   3      221.89      238.76      6.72 o 
   0  -1   3     1227.92     1254.24     13.70 o 
   1  -1   3     3081.69     3286.06     34.66 o 
   2  -1   3      518.28      621.80      9.50 o 
   3  -1   3     2863.20     2795.80     44.71 o 
   4  -1   3      345.15      350.21     12.09 o 
   5  -1   3      212.66      185.98      9.81 o 
   6  -1   3       70.31       84.10      5.53 o 
   7  -1   3       59.09       74.24      6.19 o 
   8  -1   3       14.87       13.02      4.43 o 
  -8   0   3      141.77      152.78     11.66 o 
  -7   0   3       27.71       31.42      6.55 o 
  -6   0   3      211.35      217.55     11.63 o 
  -5   0   3      164.15      150.57      5.59 o 
  -4   0   3      229.90      243.39      6.22 o 
  -3   0   3       61.93       59.29      2.89 o 
  -2   0   3     1235.11     1253.64     14.46 o 
  -1   0   3     5081.77     4815.96     46.44 o 
   0   0   3      685.35      764.45      9.22 o 
   1   0   3      137.35      151.50      2.96 o 
   2   0   3      344.44      375.75     10.00 o 
   3   0   3      284.30      321.95     10.39 o 
   4   0   3      890.95      927.99     21.21 o 
   5   0   3        1.51        2.37      3.53 o 
   6   0   3       63.44       65.68      8.13 o 
  -8   1   3        3.57       -1.34      4.70 o 
  -7   1   3        1.54        2.16      4.61 o 
  -6   1   3       16.65        9.24      4.63 o 
  -5   1   3      586.28      616.36     16.02 o 
  -4   1   3      173.55      180.35      7.53 o 
  -3   1   3       17.38       42.84      3.62 o 
  -2   1   3      214.42      117.74      4.87 o 
  -1   1   3     1190.22     1165.32     13.42 o 
   0   1   3      160.64      128.02      4.82 o 
   1   1   3        6.11        7.89      2.06 o 
   2   1   3      458.52      461.46      7.71 o 
   3   1   3      598.14      606.75     10.05 o 
   4   1   3      738.18      761.16     21.77 o 
   5   1   3       73.03       60.74      6.74 o 
   6   1   3       68.07       66.62      7.96 o 
   7   1   3       10.72        2.64      4.77 o 
  -8   2   3       10.92       17.97      6.76 o 
  -6   2   3      352.46      357.74     13.58 o 
  -5   2   3     1332.53     1329.22     27.54 o 
  -4   2   3      310.35      278.65     10.27 o 
  -3   2   3      785.42      744.70     16.34 o 
  -2   2   3       32.80       40.32      3.77 o 
  -1   2   3      735.54      882.56     16.74 o 
   0   2   3      667.69      720.98     10.86 o 
   1   2   3      728.22      606.50     11.66 o 
   2   2   3      670.83      639.89     10.30 o 
   3   2   3       95.27      102.26      4.30 o 
   4   2   3       13.11        9.89      2.61 o 
   5   2   3       51.83       62.84     17.06 o 
   6   2   3       22.87       25.98      4.74 o 
   7   2   3       15.87       26.49     10.52 o 
  -8   3   3        0.38        1.82      4.94 o 
  -7   3   3       26.15       31.83      6.81 o 
  -6   3   3        9.66        0.86      4.70 o 
  -5   3   3     1314.64     1354.72     29.03 o 
  -4   3   3      489.30      503.81     14.92 o 
  -3   3   3      676.06      778.21     18.16 o 
  -2   3   3        2.24        5.61      2.88 o 
  -1   3   3      190.63      235.52      8.30 o 
   0   3   3      231.39      176.48      3.34 o 
   1   3   3       26.98       36.75      3.26 o 
   2   3   3       10.42       14.20      4.10 o 
   3   3   3       26.65       26.48      2.03 o 
   4   3   3       35.18       34.58      3.78 o 
   5   3   3       27.39       24.29      4.05 o 
   6   3   3        0.12        4.83      3.34 o 
   7   3   3       14.55       18.78      6.88 o 
  -7   4   3       25.65       36.08      7.96 o 
  -6   4   3        3.29       -0.26      4.51 o 
  -5   4   3      987.74      998.76     24.83 o 
  -4   4   3      639.25      643.37     18.26 o 
  -3   4   3      261.10      208.32      9.84 o 
  -2   4   3       94.22       81.61      6.45 o 
  -1   4   3        3.12        6.24      3.09 o 
   0   4   3      291.52      311.64      7.69 o 
   1   4   3      466.50      473.29      9.74 o 
   2   4   3      376.13      371.39      8.89 o 
   3   4   3       48.93       44.30      8.29 o 
   4   4   3        0.64        1.33      3.72 o 
   5   4   3        0.98       -0.40      3.21 o 
   6   4   3        0.14       -1.96      5.23 o 
   7   4   3       26.21       44.81      8.76 o 
  -8   5   3       38.07       29.94      8.13 o 
  -7   5   3        1.71       -4.49      5.23 o 
  -6   5   3       94.45       92.38      8.83 o 
  -5   5   3        3.60       -0.26      4.58 o 
  -4   5   3     2009.56     2061.49     40.37 o 
  -3   5   3       12.13       11.27      4.53 o 
  -2   5   3      146.09      159.74      9.02 o 
  -1   5   3        3.03        3.86      3.67 o 
   0   5   3       22.08       15.46      3.34 o 
   1   5   3      165.10      186.71      7.09 o 
   2   5   3       68.73       77.14      5.67 o 
   3   5   3        4.98       21.68      7.74 o 
   4   5   3       37.15       27.45      5.15 o 
   5   5   3       36.81       38.51      5.32 o 
   6   5   3       11.44       16.22      6.72 o 
   7   5   3        0.38       -1.03      6.48 o 
  -7   6   3       39.86       28.93      8.42 o 
  -6   6   3       63.17       52.08      8.68 o 
  -5   6   3       17.07       24.49      6.52 o 
  -4   6   3      677.60      751.22     22.36 o 
  -3   6   3      241.50      265.67     12.59 o 
  -2   6   3      877.14      886.40     23.00 o 
  -1   6   3      112.42       96.65      7.77 o 
   0   6   3        1.92        0.96      3.15 o 
   1   6   3        4.21        5.35      3.24 o 
   2   6   3       85.57       96.30      6.38 o 
   3   6   3       52.00       58.83      5.95 o 
   4   6   3       19.08       16.01      7.54 o 
   5   6   3        2.30       -0.34      3.72 o 
   6   6   3        0.06       -0.43      6.67 o 
  -6   7   3        0.32       -7.16      4.77 o 
  -5   7   3       13.69       11.23      6.93 o 
  -4   7   3       11.84       15.23      6.14 o 
  -3   7   3     1463.59     1490.81     34.45 o 
  -2   7   3       15.78       13.79      5.90 o 
  -1   7   3        2.53        6.62      4.94 o 
   0   7   3        7.13        8.00      3.80 o 
   1   7   3       21.14       19.88      4.45 o 
   2   7   3       95.17      104.63      7.17 o 
   3   7   3       10.45       11.64      5.79 o 
   4   7   3        8.30        4.94      5.47 o 
   5   7   3        4.30        6.86      7.03 o 
   6   7   3        0.30        1.97      6.84 o 
  -6   8   3        6.16       -4.08      6.24 o 
  -5   8   3       11.49        2.97      6.52 o 
  -4   8   3        0.67       -3.50      5.21 o 
  -3   8   3      236.39      212.08     13.12 o 
  -2   8   3        4.47       10.12      6.62 o 
  -1   8   3        5.95       11.39      6.00 o 
   0   8   3        2.11       -1.01      7.29 o 
   1   8   3       41.33       33.70      5.37 o 
   2   8   3        2.07       -1.10      3.93 o 
   3   8   3        1.73       -3.10      4.21 o 
   4   8   3        8.27       18.54      7.96 o 
   5   8   3        3.89       -2.02      7.12 o 
  -5   9   3        5.27        4.63      7.05 o 
  -4   9   3        6.89       14.68      7.72 o 
  -3   9   3       26.24       35.43      9.33 o 
  -2   9   3       48.98       53.69      9.98 o 
  -1   9   3        0.25        3.33      6.17 o 
   0   9   3        5.02        2.66      4.81 o 
   1   9   3       13.75        7.33      4.68 o 
   2   9   3        1.06        5.13      4.92 o 
   3   9   3        0.14       -6.14      4.43 o 
   4   9   3        5.93       -8.68      6.81 o 
  -3  10   3        1.53       -7.29      5.73 o 
  -1  10   3        0.42       -3.24      7.12 o 
   0  10   3       16.30       17.73      7.80 o 
   1  10   3        0.02       -3.56      4.65 o 
   2  10   3        0.51       -1.28      5.87 o 
  -2 -11   4        0.01       -7.27      5.66 o 
  -1 -11   4        0.78        3.26      6.17 o 
   0 -11   4        1.72       -6.58      4.39 o 
   1 -11   4        6.34       -5.25      6.21 o 
   2 -11   4        2.24       -8.42      5.61 o 
   3 -11   4        6.92       -0.29      7.44 o 
  -4 -10   4        0.54       -1.08      6.24 o 
  -3 -10   4        5.30       -0.50      5.90 o 
  -2 -10   4        1.71        3.31      5.23 o 
  -1 -10   4        3.96        0.65      5.85 o 
   0 -10   4       19.18       16.70      4.91 o 
   1 -10   4        3.44        2.16      4.19 o 
   2 -10   4        3.58       -3.77      5.69 o 
   3 -10   4        0.24       -4.37      5.59 o 
   4 -10   4       57.39       50.66      9.74 o 
  -5  -9   4        6.33       -3.65      5.76 o 
  -4  -9   4       11.82        8.76      6.33 o 
  -3  -9   4        7.16        6.07      6.07 o 
  -2  -9   4        7.91        8.49      6.50 o 
  -1  -9   4       23.75       23.72      4.63 o 
   0  -9   4        4.90        6.81      5.25 o 
   1  -9   4        5.68        5.01      3.77 o 
   2  -9   4       52.11       54.48      8.61 o 
   3  -9   4       19.68       25.02      7.20 o 
   4  -9   4       68.93       91.64     10.79 o 
   5  -9   4        0.43       -8.56      5.71 o 
  -6  -8   4        0.10        2.21      6.05 o 
  -5  -8   4        3.69        0.26      5.69 o 
  -4  -8   4       66.27       63.28      9.45 o 
  -3  -8   4       15.50       14.51      6.14 o 
  -2  -8   4       22.09       18.54      6.09 o 
  -1  -8   4       86.29       85.88      6.34 o 
   0  -8   4        7.45        0.87      2.18 o 
   1  -8   4       50.20       46.78      5.22 o 
   2  -8   4       60.84       65.80      8.06 o 
   3  -8   4       21.17       18.57      5.97 o 
   4  -8   4       27.78       17.20      7.12 o 
   5  -8   4       51.43       52.80      9.52 o 
   6  -8   4       20.82       20.08      8.49 o 
  -7  -7   4        2.14        0.53      5.35 o 
  -6  -7   4       18.29       15.40      6.74 o 
  -5  -7   4       17.90       18.76      7.00 o 
  -4  -7   4        0.59        5.90      4.87 o 
  -3  -7   4       37.02       39.39      7.22 o 
  -2  -7   4        5.53        5.11      2.83 o 
  -1  -7   4      114.85      117.51      4.32 o 
   0  -7   4      124.02      124.48      4.55 o 
   1  -7   4       30.85       26.02      3.00 o 
   2  -7   4       22.19       21.72      3.60 o 
   3  -7   4       27.99       30.11      6.26 o 
   4  -7   4        0.66        0.02      4.46 o 
   5  -7   4      178.42      152.13     11.61 o 
   6  -7   4       73.86       84.58     10.94 o 
   7  -7   4       16.97       13.39      7.63 o 
  -7  -6   4        0.20        0.34      4.80 o 
  -6  -6   4       43.98       46.78      8.71 o 
  -5  -6   4       29.57       23.56      6.55 o 
  -4  -6   4       18.51       21.57      6.07 o 
  -3  -6   4      214.95      225.17      8.31 o 
  -2  -6   4      319.25      297.09      6.05 o 
  -1  -6   4      203.10      182.13      4.69 o 
   0  -6   4      376.25      378.50      6.83 o 
   1  -6   4       51.49       60.49      3.27 o 
   2  -6   4      221.68      221.31      7.18 o 
   3  -6   4       30.32       21.83      5.28 o 
   4  -6   4      126.86      120.95      9.16 o 
   5  -6   4      203.37      217.24     12.71 o 
   6  -6   4      146.36      136.35     11.32 o 
   7  -6   4       12.75        4.32      6.62 o 
  -8  -5   4        0.44        3.31      6.00 o 
  -7  -5   4        0.17        4.34      5.57 o 
  -6  -5   4       18.88       13.43      6.14 o 
  -5  -5   4      180.72      190.73      9.21 o 
  -4  -5   4       45.86       46.48      4.57 o 
  -3  -5   4      443.42      423.73      9.32 o 
  -2  -5   4      119.35      131.58      4.72 o 
  -1  -5   4      304.58      369.90      8.89 o 
   0  -5   4      313.83      344.16      5.89 o 
   1  -5   4      851.25      862.92     10.73 o 
   2  -5   4      385.03      353.33     12.25 o 
   3  -5   4      327.47      321.85     12.52 o 
   5  -5   4       38.54       31.52      6.60 o 
   6  -5   4       42.02       38.98      7.87 o 
   7  -5   4       64.05       68.46     10.41 o 
   8  -5   4       43.10       49.80     10.00 o 
  -6  -4   4        0.44       -5.65      3.77 o 
  -5  -4   4      286.94      303.14     12.33 o 
  -4  -4   4      246.32      259.60     10.46 o 
  -3  -4   4      100.69       74.98      3.34 o 
  -2  -4   4      606.75      643.68     12.18 o 
  -1  -4   4       42.90       43.96      2.21 o 
   0  -4   4       89.77       63.25      2.44 o 
   1  -4   4     1680.14     1681.39     16.35 o 
   2  -4   4      276.40      229.67      6.50 o 
   3  -4   4      613.31      632.65     17.30 o 
   4  -4   4        4.62        3.26      3.84 o 
   5  -4   4        1.01       -1.75      4.01 o 
   6  -4   4      273.50      261.14     13.63 o 
   7  -4   4       72.23       91.30     11.25 o 
   8  -4   4       36.75       12.11      7.56 o 
  -7  -3   4        0.64        1.80      5.04 o 
  -6  -3   4        1.07       -0.53      4.01 o 
  -5  -3   4      233.67      231.39     10.55 o 
  -4  -3   4      637.81      663.81     17.13 o 
  -3  -3   4       35.68       36.80      4.73 o 
  -2  -3   4      469.31      464.06      6.71 o 
  -1  -3   4      121.93      142.13      2.94 o 
   0  -3   4      740.85      691.83      7.71 o 
   1  -3   4      753.40      798.66      7.56 o 
   2  -3   4     2510.07     2752.50     31.02 o 
   3  -3   4      478.55      464.60      9.40 o 
   4  -3   4      189.35      209.65      6.84 o 
   5  -3   4       22.90       30.09      3.98 o 
   6  -3   4      255.17      218.48      8.25 o 
   7  -3   4       52.84       43.80      8.49 o 
   8  -3   4       41.89       46.80      9.81 o 
  -8  -2   4        2.22        5.85      6.02 o 
  -7  -2   4      108.05      111.62      9.33 o 
  -6  -2   4       38.90       48.72      6.91 o 
  -5  -2   4       19.33       12.57      4.17 o 
  -4  -2   4     1219.91     1285.53     16.29 o 
  -3  -2   4      680.47      678.33      9.06 o 
  -2  -2   4     1272.46     1297.34     23.27 o 
  -1  -2   4       29.60       25.50      5.76 o 
   0  -2   4      546.46      503.20      5.71 o 
   1  -2   4      120.50      155.06      4.17 o 
   2  -2   4     1852.68     1931.44     22.75 o 
   3  -2   4      500.54      498.48     14.03 o 
   4  -2   4       60.44       60.64      6.57 o 
   5  -2   4       82.54       71.30      5.82 o 
   6  -2   4       47.07       42.67      4.90 o 
   7  -2   4      224.99      219.64      8.99 o 
   8  -2   4        6.77       10.40      4.46 o 
  -8  -1   4       63.31       61.22      9.12 o 
  -7  -1   4       80.75       68.03      8.76 o 
  -6  -1   4      106.54      122.46      9.02 o 
  -5  -1   4        3.39        1.22      3.26 o 
  -4  -1   4      613.64      669.63     10.56 o 
  -3  -1   4     1750.27     1852.14     35.08 o 
  -2  -1   4      793.04      754.45      9.31 o 
  -1  -1   4     1307.91     1400.93     15.45 o 
   0  -1   4     2257.96     2164.03     22.66 o 
   1  -1   4    13343.19    13208.51    124.71 o 
   2  -1   4     1948.46     1914.13     22.17 o 
   3  -1   4      710.39      726.23     17.25 o 
   4  -1   4      462.67      473.99     14.78 o 
   5  -1   4      457.29      505.63     16.72 o 
   6  -1   4       68.34       79.50      9.19 o 
   7  -1   4      104.97      107.88      8.73 o 
   8  -1   4        8.66        6.42      4.57 o 
  -8   0   4       59.73       81.15     10.05 o 
  -7   0   4       41.09       59.52      8.68 o 
  -6   0   4       15.62       13.63      5.01 o 
  -5   0   4       59.04       64.48      4.38 o 
  -4   0   4       77.31       93.09      4.02 o 
  -3   0   4     1724.23     1857.86     21.41 o 
  -2   0   4      659.70      606.99     10.53 o 
  -1   0   4      404.85      383.76      6.02 o 
   0   0   4     1243.40     1250.54     14.37 o 
   1   0   4       44.51       40.95      1.89 o 
   2   0   4      109.51      108.32      2.69 o 
   3   0   4      249.69      250.28      5.87 o 
   4   0   4     1633.81     1710.86     33.10 o 
   5   0   4      183.92      190.13     10.05 o 
   6   0   4        5.71        0.07      4.29 o 
   7   0   4        3.96        1.99      4.70 o 
   8   0   4       42.34       53.15     12.58 o 
  -8   1   4       14.06       15.52      5.97 o 
  -7   1   4      629.55      634.33     21.81 o 
  -6   1   4      482.08      480.98     11.40 o 
  -5   1   4      125.43      125.46      5.58 o 
  -4   1   4      110.39       96.15      4.62 o 
  -3   1   4     3437.90     3572.73     37.94 o 
  -2   1   4     2038.09     2057.43     22.85 o 
  -1   1   4        5.48       14.43      1.62 o 
   0   1   4      180.82      184.99      9.32 o 
   1   1   4      380.10      392.36      5.07 o 
   2   1   4      720.16      692.87     10.31 o 
   3   1   4      197.92      176.68      6.86 o 
   4   1   4      396.05      379.71      8.50 o 
   5   1   4      111.74      102.27      5.07 o 
   6   1   4        2.17        8.96      3.40 o 
   7   1   4       12.93       21.25      6.74 o 
  -8   2   4        2.32        6.21      5.35 o 
  -7   2   4       71.03       57.02      8.52 o 
  -6   2   4      109.12       94.61      5.88 o 
  -5   2   4       54.08       47.04      6.19 o 
  -4   2   4      483.32      492.77     13.77 o 
  -3   2   4     1131.99     1237.32     23.48 o 
  -2   2   4      850.81      826.27     24.14 o 
  -1   2   4       24.82       21.64      3.51 o 
   0   2   4      390.21      361.94      5.13 o 
   1   2   4        3.67        1.12      0.77 o 
   2   2   4      255.82      251.44      6.24 o 
   3   2   4       32.21       28.32      3.09 o 
   4   2   4       29.74       30.32      3.55 o 
   5   2   4      166.56      159.95      6.48 o 
   6   2   4        6.15       14.98      3.82 o 
   7   2   4       15.62        8.66      5.52 o 
  -8   3   4        9.13       17.10      6.57 o 
  -7   3   4        5.06        5.01      3.58 o 
  -6   3   4      478.37      508.10     17.13 o 
  -5   3   4      132.46      111.98      8.06 o 
  -4   3   4     1341.00     1312.02     27.13 o 
  -3   3   4       65.70       69.90      5.78 o 
  -2   3   4       20.83        4.53      2.97 o 
  -1   3   4       76.04       45.48      4.19 o 
   0   3   4      563.62      554.44      7.56 o 
   1   3   4      746.50      760.04     12.37 o 
   2   3   4      207.90      220.01      6.58 o 
   3   3   4        0.83       -0.46      2.21 o 
   4   3   4       12.56       17.93      5.28 o 
   5   3   4      100.76      106.90      6.46 o 
   6   3   4      121.24      118.27      6.61 o 
  -8   4   4       21.98       20.29      6.91 o 
  -7   4   4       14.92       13.29      6.05 o 
  -6   4   4      169.56      175.21     10.79 o 
  -5   4   4       54.44       64.24      8.20 o 
  -4   4   4      791.25      776.79     20.68 o 
  -3   4   4      179.27      162.09      9.02 o 
  -2   4   4      634.86      656.35     16.96 o 
  -1   4   4      282.77      242.55      9.72 o 
   0   4   4      612.40      642.49     14.68 o 
   1   4   4      114.52      124.11      6.97 o 
   2   4   4       30.75       41.26      4.20 o 
   3   4   4        1.09       -0.24      2.48 o 
   4   4   4       51.72       56.01      5.17 o 
   5   4   4       55.40       62.54      7.59 o 
   6   4   4       28.54       33.86      5.31 o 
  -7   5   4       13.61        9.24      6.36 o 
  -6   5   4       29.39       26.92      7.29 o 
  -5   5   4       29.02       29.58      6.64 o 
  -4   5   4       21.74       13.15      5.93 o 
  -3   5   4      793.41      735.80     20.37 o 
  -2   5   4      283.08      265.05     11.51 o 
  -1   5   4        4.93        5.06      3.93 o 
   0   5   4       32.56       37.08      9.88 o 
   1   5   4       42.69       32.26      4.22 o 
   2   5   4        2.57        1.98      2.93 o 
   3   5   4        1.96        1.67      3.31 o 
   4   5   4        1.75        3.41      3.42 o 
   5   5   4        1.40        1.11      3.77 o 
   6   5   4        0.08       -7.38      4.92 o 
  -7   6   4       25.39       22.00      7.94 o 
  -6   6   4        0.46       -6.73      4.49 o 
  -5   6   4        1.32        3.12      5.47 o 
  -4   6   4      141.90      148.90     10.34 o 
  -3   6   4      571.64      573.16     18.85 o 
  -2   6   4       19.96       23.82      6.00 o 
  -1   6   4       11.42       15.35      5.61 o 
   0   6   4       77.71       91.25      6.45 o 
   1   6   4       57.84       67.07      5.83 o 
   2   6   4       13.68       13.92      5.71 o 
   3   6   4        6.38        9.79      4.14 o 
   4   6   4        9.83       14.31      6.73 o 
   5   6   4        2.15       -1.83      3.88 o 
   6   6   4        0.05        1.32      6.38 o 
  -6   7   4        0.45       -7.10      5.85 o 
  -5   7   4       43.69       63.83      9.84 o 
  -4   7   4       25.52       35.36      7.77 o 
  -3   7   4      335.42      315.93     15.23 o 
  -2   7   4       36.51       33.63      7.15 o 
  -1   7   4      132.33      134.26     10.46 o 
   0   7   4        0.15       -4.01      3.05 o 
   1   7   4        1.07       -0.11      4.93 o 
   2   7   4        0.79        0.86      3.83 o 
   3   7   4       13.94        9.80      4.68 o 
   4   7   4        0.25       -3.39      3.75 o 
   5   7   4        0.34       -8.01      5.78 o 
  -5   8   4        6.77       10.10      7.08 o 
  -4   8   4        7.82       13.12      6.67 o 
  -3   8   4       65.53       64.48      9.67 o 
  -2   8   4      128.99      132.63     10.87 o 
  -1   8   4        5.61        3.12      6.14 o 
   0   8   4       20.45       24.62      5.93 o 
   1   8   4        1.48       -2.22      4.01 o 
   2   8   4       11.15        3.96      4.62 o 
   3   8   4       17.72        7.50      6.54 o 
   4   8   4        0.16        1.60      4.57 o 
   5   8   4        0.17        1.27      6.86 o 
  -4   9   4        8.47       11.18      7.29 o 
  -3   9   4        0.42       -7.46      5.49 o 
  -2   9   4      190.99      179.29     13.22 o 
  -1   9   4        5.66        1.97      6.64 o 
   0   9   4       12.19        7.87      6.55 o 
   1   9   4        9.18        2.39      5.63 o 
   2   9   4        0.28       -5.49      4.93 o 
   3   9   4        0.52        2.47      4.62 o 
  -3  10   4        2.25       -2.04      6.86 o 
  -2  10   4       23.63       16.53      8.18 o 
  -1  10   4       10.31        4.85      7.87 o 
   0  10   4        0.56       -9.00      6.00 o 
   1  10   4        0.01        0.36      4.61 o 
  -3 -11   5        3.16       -0.89      5.73 o 
  -2 -11   5        0.96        5.01      6.12 o 
  -1 -11   5        9.73        9.55      6.84 o 
   0 -11   5        1.69        3.60      6.43 o 
   1 -11   5        0.05       -3.91      6.12 o 
   2 -11   5       10.68        8.47      7.51 o 
   3 -11   5        1.32        0.26      6.74 o 
  -4 -10   5        1.03       -7.34      4.89 o 
  -3 -10   5        1.27       -5.93      4.77 o 
  -2 -10   5        0.67       -3.91      5.28 o 
  -1 -10   5        2.12       -1.03      4.80 o 
   0 -10   5        1.22       -4.93      3.63 o 
   1 -10   5        4.22        4.24      4.10 o 
   2 -10   5       30.11       11.92      6.52 o 
   3 -10   5        0.38       -6.98      6.09 o 
   4 -10   5        0.15       -2.71      6.36 o 
  -5  -9   5        0.07       -1.01      6.24 o 
  -4  -9   5        0.96       -0.82      5.54 o 
  -3  -9   5        3.23        2.66      5.64 o 
  -2  -9   5       26.15       29.00      7.60 o 
  -1  -9   5        6.50       -0.50      4.82 o 
   0  -9   5        9.31        9.06      4.05 o 
   1  -9   5       43.64       41.14      4.77 o 
   2  -9   5       39.90       42.94      7.87 o 
   3  -9   5        2.18        2.90      5.95 o 
   4  -9   5        5.65        2.11      5.90 o 
   5  -9   5       38.24       32.02      8.49 o 
  -6  -8   5        0.18        0.70      5.93 o 
  -5  -8   5        7.57       10.24      6.14 o 
  -4  -8   5        2.11        0.67      5.37 o 
  -3  -8   5       17.46       16.86      6.24 o 
  -2  -8   5       33.09       27.56      6.57 o 
  -1  -8   5        5.14        3.62      3.15 o 
   0  -8   5       40.74       44.60      3.73 o 
   1  -8   5       61.38       83.23      4.88 o 
   2  -8   5       31.93       27.46      4.27 o 
   3  -8   5       84.87       97.27      9.91 o 
   4  -8   5        6.23       -6.73      4.49 o 
   5  -8   5       92.49       87.89     10.82 o 
   6  -8   5        8.47       16.19      7.48 o 
  -7  -7   5        4.48        1.94      5.66 o 
  -6  -7   5        2.12       -1.85      4.75 o 
  -5  -7   5        2.62       -0.72      5.01 o 
  -4  -7   5       50.65       50.59      8.04 o 
  -3  -7   5      239.42      214.65     11.59 o 
  -2  -7   5       18.03       22.75      3.71 o 
  -1  -7   5       84.54       79.60      5.29 o 
   0  -7   5       45.81       43.09      3.46 o 
   1  -7   5      225.37      216.46      7.00 o 
   2  -7   5        2.69        1.22      2.54 o 
   3  -7   5       20.59       18.93      5.59 o 
   4  -7   5        0.59        2.25      5.18 o 
   5  -7   5       63.42       71.92      9.86 o 
   6  -7   5       55.46       69.09     10.29 o 
   7  -7   5       39.47       42.44     10.27 o 
  -7  -6   5       10.18       10.41      6.36 o 
  -6  -6   5        1.16        3.38      5.28 o 
  -5  -6   5        4.92        2.78      4.68 o 
  -4  -6   5       50.58       56.24     14.37 o 
  -3  -6   5        1.39        2.30      2.80 o 
  -2  -6   5       11.16       13.39      2.38 o 
  -1  -6   5      206.54      196.67      4.84 o 
   0  -6   5      256.66      271.38      5.77 o 
   1  -6   5      167.04      160.14      4.69 o 
   2  -6   5       18.13       13.77      2.99 o 
   3  -6   5       21.20       21.40      5.28 o 
   4  -6   5      256.77      262.65     13.19 o 
   5  -6   5       39.81       22.02      6.62 o 
   6  -6   5      217.28      190.92     13.00 o 
   7  -6   5        7.45        6.12      6.67 o 
  -8  -5   5        6.30       14.13      6.72 o 
  -7  -5   5       23.45       24.16      6.98 o 
  -6  -5   5        0.17        3.14      4.61 o 
  -5  -5   5        9.21       15.74      3.93 o 
  -4  -5   5       84.10       82.96      5.34 o 
  -3  -5   5       71.86       90.34      4.88 o 
  -2  -5   5      397.28      435.21      6.77 o 
  -1  -5   5        7.53        3.25      1.51 o 
   0  -5   5       63.96       68.46      4.08 o 
   1  -5   5        5.63        1.19      1.54 o 
   2  -5   5      189.53      171.97      6.08 o 
   3  -5   5       56.90       58.24      6.79 o 
   4  -5   5      117.92      102.19      8.37 o 
   5  -5   5        0.77        3.45      4.46 o 
   6  -5   5      109.53      105.55      9.81 o 
   7  -5   5       28.94       20.70      7.56 o 
  -7  -4   5        0.91       -0.60      4.51 o 
  -6  -4   5        0.47       -1.37      4.20 o 
  -5  -4   5       42.84       64.36      7.53 o 
  -4  -4   5      295.00      270.04     11.15 o 
  -3  -4   5      363.73      335.48     11.85 o 
  -2  -4   5      250.93      258.42      4.47 o 
  -1  -4   5      101.93       90.46      4.78 o 
   0  -4   5      629.35      512.13      6.89 o 
   1  -4   5     1116.96     1064.46     13.85 o 
   2  -4   5      598.34      534.81     22.71 o 
   3  -4   5      248.31      247.34      5.95 o 
   4  -4   5       40.37       50.47      4.49 o 
   5  -4   5      112.79      128.17      9.38 o 
   6  -4   5        3.23       -1.49      4.46 o 
   7  -4   5      216.90      228.61     14.32 o 
   8  -4   5       38.79       58.00      9.88 o 
  -8  -3   5       32.82       31.21      7.82 o 
  -7  -3   5        0.54       -0.41      4.75 o 
  -6  -3   5       47.83       50.54      7.08 o 
  -5  -3   5       36.19       35.10      5.69 o 
  -4  -3   5     1239.17     1357.65     27.75 o 
  -3  -3   5     1454.50     1656.76     30.47 o 
  -2  -3   5      404.55      379.31     11.42 o 
  -1  -3   5      422.04      385.18     10.72 o 
   0  -3   5      230.24      239.78      4.26 o 
   1  -3   5     1891.11     2150.44     16.39 o 
   2  -3   5     1896.48     2114.82     20.15 o 
   3  -3   5      173.21      149.59      4.50 o 
   4  -3   5       44.44       58.07      4.54 o 
   5  -3   5       14.59       22.78      3.81 o 
   6  -3   5        5.60       10.77      4.23 o 
   7  -3   5      133.66      131.12     13.42 o 
   8  -3   5       30.06       22.55      8.23 o 
  -8  -2   5       12.32       16.74      6.86 o 
  -7  -2   5       46.10       46.92      7.82 o 
  -6  -2   5       34.38       21.21      5.61 o 
  -5  -2   5        3.38       -3.02      3.14 o 
  -4  -2   5     1700.80     1719.06     32.22 o 
  -3  -2   5      176.33      181.76      7.99 o 
  -2  -2   5       54.00       57.14      4.75 o 
  -1  -2   5      176.40      207.77      5.76 o 
   0  -2   5     1967.68     2118.90     22.99 o 
   1  -2   5     1841.83     1886.43     21.60 o 
   2  -2   5      245.29      201.47      5.57 o 
   3  -2   5       71.86       48.53      5.49 o 
   4  -2   5      228.91      227.51     10.51 o 
   5  -2   5      104.70       83.50      8.04 o 
   6  -2   5       55.78       69.31      7.39 o 
   7  -2   5       56.40       79.19      6.75 o 
   8  -2   5       31.73       33.86      6.45 o 
  -8  -1   5        0.94        3.98      5.54 o 
  -7  -1   5      164.95      163.41     11.15 o 
  -6  -1   5        0.87       -4.46      3.50 o 
  -5  -1   5      131.85      132.27      8.42 o 
  -4  -1   5      410.40      393.83      7.54 o 
  -3  -1   5     2055.20     2286.68     24.87 o 
  -2  -1   5      880.62      943.28     12.43 o 
  -1  -1   5     3449.93     3238.56     32.98 o 
   0  -1   5      370.31      296.95      5.58 o 
   1  -1   5      376.37      445.16      7.52 o 
   2  -1   5       75.80       68.68      2.01 o 
   3  -1   5     1734.85     1866.35     34.02 o 
   4  -1   5      229.14      223.12     10.32 o 
   5  -1   5       73.94       85.47      7.82 o 
   6  -1   5        1.14        2.57      4.65 o 
   7  -1   5       17.38       21.18      6.52 o 
   8  -1   5       24.16       30.64      5.78 o 
  -8   0   5       70.61       79.74     10.46 o 
  -7   0   5        2.14        3.72      5.25 o 
  -6   0   5      147.90      134.74      9.76 o 
  -5   0   5       13.58       20.72      3.01 o 
  -4   0   5      170.93      177.23      5.30 o 
  -3   0   5     4733.81     5458.32     77.37 o 
  -2   0   5      259.95      198.83     13.52 o 
  -1   0   5     2617.10     2756.61     28.78 o 
   0   0   5      232.09      294.30      5.61 o 
   1   0   5        9.28        3.42      1.02 o 
   2   0   5     1067.40     1116.26     11.36 o 
   3   0   5     1351.52     1408.74     17.68 o 
   4   0   5      251.16      227.54      6.37 o 
   5   0   5       50.19       47.07      5.29 o 
   6   0   5       13.95        0.43      4.15 o 
   7   0   5       18.24        3.67      6.12 o 
  -8   1   5       35.37       29.77      7.53 o 
  -7   1   5        6.58        2.52      5.01 o 
  -6   1   5       59.35       58.44      7.92 o 
  -5   1   5      190.04      171.17      7.58 o 
  -4   1   5      364.18      355.50      8.14 o 
  -3   1   5      569.91      530.97      9.39 o 
  -2   1   5     1980.98     2244.38     26.58 o 
  -1   1   5      579.48      623.78      9.22 o 
   0   1   5      506.57      519.92      8.18 o 
   1   1   5        2.67        2.67      1.09 o 
   2   1   5     2174.84     2084.70     19.00 o 
   3   1   5      536.45      518.28      9.51 o 
   4   1   5      417.02      426.19      9.21 o 
   5   1   5       18.44       18.43      3.47 o 
   6   1   5       38.64       43.13      7.12 o 
   7   1   5       11.56       14.39      6.09 o 
  -8   2   5       11.09       19.81      7.24 o 
  -7   2   5      108.13      105.76      9.64 o 
  -6   2   5       82.59       81.67      5.84 o 
  -5   2   5        5.86        4.69      2.90 o 
  -4   2   5      366.21      401.48      9.24 o 
  -3   2   5        2.54       -0.10      1.93 o 
  -2   2   5     5747.01     6703.91     66.25 o 
  -1   2   5      194.53      165.48      4.49 o 
   0   2   5      850.49      744.03     10.47 o 
   1   2   5      229.13      212.35      3.79 o 
   2   2   5       32.47       36.93      9.86 o 
   3   2   5       67.44       60.19      3.80 o 
   4   2   5       33.26       32.28      6.73 o 
   5   2   5       94.72       96.79      5.37 o 
   6   2   5       71.94       98.18      9.28 o 
   7   2   5        1.04        3.29      5.18 o 
  -8   3   5        8.87       12.14      5.90 o 
  -7   3   5        3.20        9.69      5.45 o 
  -6   3   5      191.96      210.13      8.35 o 
  -5   3   5        5.12        0.30      2.69 o 
  -4   3   5      106.62       97.48      5.16 o 
  -3   3   5        2.88       -0.59      1.79 o 
  -2   3   5      522.97      496.55      9.36 o 
  -1   3   5      416.58      411.36     12.14 o 
   0   3   5      217.37      184.50      4.09 o 
   1   3   5       57.24       63.63      4.36 o 
   2   3   5       14.15       15.17      3.02 o 
   3   3   5      254.81      263.08      7.57 o 
   4   3   5       32.94       35.70      4.77 o 
   5   3   5       42.43       48.84      9.22 o 
   6   3   5        4.92       -0.60      4.56 o 
   7   3   5        0.21        3.53      5.47 o 
  -8   4   5        5.06        3.09      5.18 o 
  -7   4   5        6.79        7.35      3.96 o 
  -6   4   5       93.95       95.96      6.69 o 
  -5   4   5       31.42       25.79      6.12 o 
  -4   4   5       14.23        5.25      4.73 o 
  -3   4   5      203.18      199.58      9.86 o 
  -2   4   5       96.21      102.59      4.63 o 
  -1   4   5      672.40      756.85     43.97 o 
   0   4   5       48.84       58.02      2.72 o 
   1   4   5       85.40       76.71     10.14 o 
   2   4   5       72.38       66.92      4.76 o 
   3   4   5       24.79       37.78      7.87 o 
   4   4   5       18.71       25.35     10.04 o 
   5   4   5        2.80        1.02      3.43 o 
   6   4   5       43.49       37.44      5.60 o 
  -7   5   5        2.08       -0.75      4.83 o 
  -6   5   5       19.87       21.28      6.81 o 
  -5   5   5      271.38      260.68     13.34 o 
  -4   5   5       67.41       84.46      9.07 o 
  -3   5   5       84.03       84.34      7.84 o 
  -2   5   5        5.95        6.99      2.46 o 
  -1   5   5      377.94      369.14     16.17 o 
   0   5   5        2.38        0.32      3.97 o 
   1   5   5        6.83        2.28      2.98 o 
   2   5   5       10.17       13.45      3.78 o 
   3   5   5        3.09        5.33      3.40 o 
   4   5   5       26.54       33.46      7.38 o 
   5   5   5        4.09        1.10      3.69 o 
   6   5   5       12.26        6.56      4.50 o 
  -7   6   5        9.10        6.32      4.34 o 
  -6   6   5        6.81       -6.45      5.71 o 
  -5   6   5       50.94       51.91      8.40 o 
  -4   6   5       24.01       44.55      7.60 o 
  -3   6   5       67.06       61.27      8.52 o 
  -2   6   5      758.16      694.73     20.77 o 
  -1   6   5      338.18      339.51     14.37 o 
   0   6   5       32.93       25.76      4.52 o 
   1   6   5        5.08        8.64      3.91 o 
   2   6   5       65.86       88.15      6.79 o 
   3   6   5       19.46       29.62      4.96 o 
   4   6   5        0.85       -1.85      3.73 o 
   5   6   5        0.53       -0.55      4.02 o 
   6   6   5        1.41       -8.11      5.88 o 
  -6   7   5        2.22        1.56      6.24 o 
  -5   7   5       18.76       32.05      7.96 o 
  -4   7   5       36.04       27.35      7.39 o 
  -3   7   5        4.78        5.23      5.85 o 
  -2   7   5       83.89       76.79      9.74 o 
  -1   7   5       39.83       42.63      7.72 o 
   0   7   5        1.19       -1.65      3.40 o 
   1   7   5        0.26       -1.74      3.39 o 
   2   7   5       70.37       65.64      6.65 o 
   3   7   5        0.15       -1.49      4.24 o 
   4   7   5       15.53        8.14      4.33 o 
   5   7   5        0.27       -9.43      6.28 o 
  -5   8   5        7.37       12.98      7.63 o 
  -4   8   5        8.25        8.35      6.74 o 
  -3   8   5       14.63       10.48      6.19 o 
  -2   8   5       44.57       50.54      9.45 o 
  -1   8   5       15.28        3.86      6.21 o 
   0   8   5       17.61       17.25      6.91 o 
   1   8   5        9.65       -3.33      3.86 o 
   2   8   5        3.42       -1.07      4.44 o 
   3   8   5        0.54       -4.19      4.29 o 
   4   8   5        0.92       -0.89      4.25 o 
  -4   9   5        0.27       -7.53      5.73 o 
  -3   9   5        4.63        1.13      6.67 o 
  -2   9   5        7.89       15.04      7.94 o 
  -1   9   5       21.18       15.81      7.96 o 
   0   9   5        0.64       -7.39      6.40 o 
   1   9   5        2.89        0.66      4.33 o 
   2   9   5        2.02        3.16      4.87 o 
   3   9   5        1.33       -0.13      5.08 o 
  -2  10   5       13.83       14.15      8.28 o 
  -1  10   5       24.42       33.01      9.43 o 
   0  10   5        0.02        2.81      7.53 o 
  -3 -11   6        0.61       -4.65      5.71 o 
  -2 -11   6        1.49       -3.98      5.71 o 
  -1 -11   6        7.56        6.74      6.67 o 
   0 -11   6        7.15        0.12      5.90 o 
   1 -11   6       13.31        8.97      6.93 o 
   2 -11   6       19.21       12.91      7.96 o 
   3 -11   6       10.06        8.61      7.46 o 
  -4 -10   6        0.01       -6.62      4.41 o 
  -3 -10   6        3.85       -4.20      5.21 o 
  -2 -10   6        1.61       -1.15      5.59 o 
  -1 -10   6       11.35       13.19      6.55 o 
   0 -10   6       42.11       34.71      7.68 o 
   1 -10   6        9.62        6.78      4.83 o 
   2 -10   6        0.30        0.38      5.69 o 
   3 -10   6       98.29      116.51     12.59 o 
   4 -10   6        5.99       13.91      7.48 o 
  -5  -9   6        4.51       -3.72      5.37 o 
  -4  -9   6        0.73       -4.82      5.30 o 
  -3  -9   6        9.06        4.58      5.52 o 
  -2  -9   6        2.10        4.65      5.64 o 
  -1  -9   6       21.51       28.76      6.74 o 
   0  -9   6       32.11       30.96      4.64 o 
   1  -9   6        9.62        8.61      3.09 o 
   2  -9   6       42.85       45.72      7.46 o 
   3  -9   6       89.05       86.96     10.67 o 
   4  -9   6        9.50        9.62      6.67 o 
   5  -9   6        0.45       -1.49      6.72 o 
  -6  -8   6        6.90        8.95      6.21 o 
  -5  -8   6        7.32        6.86      5.42 o 
  -4  -8   6       38.71       37.95      7.60 o 
  -3  -8   6       11.85       14.82      6.17 o 
  -2  -8   6        2.14       -3.81      4.08 o 
  -1  -8   6       23.61       27.98      4.01 o 
   0  -8   6       52.48       57.82      4.07 o 
   1  -8   6      112.24      110.15      4.85 o 
   2  -8   6       82.60       78.80      5.59 o 
   3  -8   6       18.85       11.75      5.69 o 
   4  -8   6       42.50       36.68      7.94 o 
   5  -8   6        0.36       -3.65      5.97 o 
   6  -8   6       57.37       57.02     10.32 o 
  -7  -7   6        1.23        0.60      5.30 o 
  -6  -7   6        0.74        3.36      5.25 o 
  -5  -7   6       10.28        5.06      5.42 o 
  -4  -7   6        0.53       -0.24      3.96 o 
  -3  -7   6      165.36      161.69      8.61 o 
  -2  -7   6        5.66        1.03      2.82 o 
  -1  -7   6      232.24      221.54      5.62 o 
   0  -7   6       45.84       38.14      4.14 o 
   1  -7   6       19.00       22.47      3.19 o 
   2  -7   6        3.74        3.59      3.00 o 
   3  -7   6       83.20      102.86     10.00 o 
   4  -7   6       47.91       53.76      8.25 o 
   5  -7   6       48.63       52.25      9.12 o 
   6  -7   6       65.04       61.22     10.24 o 
   7  -7   6        1.78       -3.07      6.50 o 
  -7  -6   6       10.20       10.72      5.81 o 
  -6  -6   6        0.16        2.97      4.92 o 
  -5  -6   6        2.46       -5.69      3.79 o 
  -4  -6   6       27.97       29.71      4.41 o 
  -3  -6   6      114.01       96.87      5.32 o 
  -2  -6   6      229.40      209.07     12.59 o 
  -1  -6   6      309.39      336.08      6.38 o 
   0  -6   6       41.10       45.83      3.13 o 
   1  -6   6       11.10        7.51      2.14 o 
   2  -6   6      321.95      321.85      8.79 o 
   3  -6   6      244.49      243.96      8.52 o 
   4  -6   6      247.34      232.47     12.47 o 
   5  -6   6       34.07       60.16      9.33 o 
   6  -6   6       22.86       17.66      7.39 o 
   7  -6   6       11.24        2.54      6.19 o 
  -8  -5   6       11.80       31.57      7.72 o 
  -6  -5   6       28.66       19.19      6.26 o 
  -5  -5   6        1.11       -0.14      4.41 o 
  -4  -5   6       45.07       56.94      6.91 o 
  -3  -5   6      122.59      123.48      9.34 o 
  -2  -5   6       23.30       24.99      2.21 o 
  -1  -5   6       74.94       80.09      3.01 o 
   0  -5   6      360.44      347.88      6.04 o 
   1  -5   6       27.98       23.47      2.32 o 
   2  -5   6      630.32      624.56     12.09 o 
   3  -5   6       86.54       63.73     12.50 o 
   4  -5   6      110.41       85.42      8.85 o 
   5  -5   6       20.40        3.21      5.11 o 
   6  -5   6        0.55       -6.76      4.77 o 
   7  -5   6       74.05       82.16     11.44 o 
  -7  -4   6        9.15        6.14      5.61 o 
  -6  -4   6      173.99      195.00     11.63 o 
  -5  -4   6        0.80        1.90      4.41 o 
  -4  -4   6      203.87      207.14     10.27 o 
  -3  -4   6      146.09      128.00      8.01 o 
  -2  -4   6       21.30       14.84      1.67 o 
  -1  -4   6      129.87       86.73      2.78 o 
   0  -4   6      150.54      125.54      3.35 o 
   1  -4   6      378.58      405.63      5.38 o 
   2  -4   6      548.65      560.83     15.30 o 
   3  -4   6      375.55      368.67      7.43 o 
   4  -4   6       35.07       37.81      6.90 o 
   5  -4   6       61.71       67.73      5.65 o 
   6  -4   6        3.98        1.47      3.43 o 
   7  -4   6      171.33      181.74     13.22 o 
   8  -4   6        8.29       10.75      7.27 o 
  -8  -3   6       28.01       40.44      8.25 o 
  -7  -3   6       23.10       21.35      6.33 o 
  -6  -3   6        2.29        4.08      4.89 o 
  -5  -3   6      136.82      128.67      8.76 o 
  -4  -3   6       13.62       14.49      4.44 o 
  -3  -3   6       54.19       49.39      5.76 o 
  -2  -3   6       72.20       66.14      5.83 o 
  -1  -3   6      412.52      397.99     13.42 o 
   0  -3   6       26.10       33.55      1.56 o 
   1  -3   6      130.06      145.10      3.01 o 
   2  -3   6       41.23       26.49      8.08 o 
   3  -3   6      370.33      348.37      8.77 o 
   4  -3   6        1.19       -2.27      2.03 o 
   5  -3   6       61.82       61.91      5.21 o 
   6  -3   6        0.85       -1.92      2.81 o 
   7  -3   6       28.26       28.20      5.27 o 
   8  -3   6       32.56       33.87      6.26 o 
  -8  -2   6       19.24       25.69      7.63 o 
  -7  -2   6       36.73       27.56      6.98 o 
  -6  -2   6        6.14        6.69      4.97 o 
  -5  -2   6      494.08      516.42     16.50 o 
  -4  -2   6        5.74        2.73      3.26 o 
  -3  -2   6     1001.77     1094.86     22.96 o 
  -2  -2   6     1813.81     1901.35     33.13 o 
  -1  -2   6      503.32      549.86      8.11 o 
   0  -2   6      944.30      961.38     12.76 o 
   1  -2   6      238.61      226.46      8.85 o 
   2  -2   6     1986.56     1946.04     61.16 o 
   3  -2   6     1092.46     1012.71     15.81 o 
   4  -2   6       18.36       15.45      4.87 o 
   5  -2   6       52.13       45.07      7.27 o 
   7  -2   6        4.44       -1.49      3.49 o 
   8  -2   6       62.83       84.45      8.37 o 
  -8  -1   6       25.75       25.74      7.80 o 
  -7  -1   6       53.88       60.09      9.19 o 
  -6  -1   6      105.96      109.27      8.90 o 
  -5  -1   6      108.69      109.94      7.96 o 
  -4  -1   6       15.00       21.72      4.03 o 
  -3  -1   6      547.97      542.62      9.12 o 
  -2  -1   6     2236.09     2140.21     23.42 o 
  -1  -1   6      893.63      815.39     14.37 o 
   0  -1   6      725.25      632.22     18.34 o 
   1  -1   6      322.62      283.27      7.22 o 
   2  -1   6      754.21      797.01      8.70 o 
   3  -1   6       60.85       76.96      5.81 o 
   4  -1   6      265.07      252.93     11.35 o 
   5  -1   6       89.59       72.16      8.13 o 
   6  -1   6       66.92       55.58      8.37 o 
   7  -1   6        4.58        1.54      5.13 o 
   8  -1   6       15.57       26.24      8.78 o 
  -8   0   6       16.54       21.71      7.24 o 
  -7   0   6      135.45      132.78     10.99 o 
  -6   0   6      491.28      475.35     17.66 o 
  -5   0   6       64.49       64.15      7.08 o 
  -4   0   6       81.68       94.42      4.19 o 
  -3   0   6     1089.66     1001.99     15.95 o 
  -2   0   6     3918.08     4362.21     72.58 o 
  -1   0   6     1024.11     1287.48     20.56 o 
   0   0   6      600.62      550.61     13.19 o 
   1   0   6      849.09      875.75     12.19 o 
   2   0   6       42.29       41.24      2.16 o 
   3   0   6      484.91      485.48      8.65 o 
   4   0   6      342.93      302.13      7.37 o 
   5   0   6        0.55        0.74      3.65 o 
   6   0   6        2.76       -1.03      4.85 o 
   7   0   6        0.28       -7.12      4.75 o 
   8   0   6        3.47        4.03      6.62 o 
  -8   1   6       47.48       38.17      8.47 o 
  -7   1   6       45.71       41.36      7.75 o 
  -6   1   6        9.50        5.73      4.70 o 
  -5   1   6       47.14       52.46      4.41 o 
  -4   1   6      142.69      141.59      5.32 o 
  -3   1   6      909.61      937.39     13.76 o 
  -2   1   6     3672.71     4221.29     43.42 o 
  -1   1   6       60.13       72.81      3.47 o 
   0   1   6      286.51      255.85      6.22 o 
   1   1   6     1092.09     1008.33     10.78 o 
   2   1   6      201.85      192.33      4.08 o 
   3   1   6      107.47      103.14      8.02 o 
   4   1   6      103.93       98.90      5.83 o 
   5   1   6       15.78       19.09      5.45 o 
   6   1   6        1.84        3.45      5.23 o 
   7   1   6       16.54       19.24      6.76 o 
   8   1   6        3.55        6.12      6.91 o 
  -8   2   6       52.71       54.26      9.07 o 
  -7   2   6       71.27       79.23      9.86 o 
  -6   2   6       21.26       25.91      6.12 o 
  -5   2   6      170.00      170.79      6.87 o 
  -4   2   6      112.37      121.52      5.43 o 
  -3   2   6        2.57        2.46      1.87 o 
  -2   2   6      586.83      619.94     10.47 o 
  -1   2   6       45.54       39.17      2.93 o 
   0   2   6     1094.89     1098.42     14.55 o 
   1   2   6      156.37      166.29      4.51 o 
   2   2   6      665.23      712.95     21.47 o 
   3   2   6       30.96       36.90      4.50 o 
   4   2   6       76.36       80.51      4.77 o 
   5   2   6       14.69       10.84      5.13 o 
   6   2   6        0.34        1.03      4.85 o 
   7   2   6       18.63       18.06      7.00 o 
  -8   3   6       57.82       86.29     11.59 o 
  -7   3   6       37.44       28.21      7.10 o 
  -6   3   6       93.91      104.39      6.52 o 
  -5   3   6       62.44       61.84      5.40 o 
  -4   3   6       65.15       66.20      4.92 o 
  -3   3   6      374.55      366.34      8.74 o 
  -2   3   6      166.42      138.31      4.98 o 
  -1   3   6     2269.86     2314.89     27.17 o 
   0   3   6      229.54      232.46      5.58 o 
   1   3   6      413.35      449.20      6.18 o 
   2   3   6      152.46      180.87     14.38 o 
   3   3   6       10.86       16.03      7.42 o 
   4   3   6       27.67       33.26      4.65 o 
   5   3   6       93.74       94.41     16.94 o 
   6   3   6       41.76       51.22      8.28 o 
   7   3   6        3.40       -4.61      5.64 o 
  -8   4   6       36.91       55.68      9.81 o 
  -7   4   6       78.99      106.27     11.39 o 
  -6   4   6      152.30      155.93      7.85 o 
  -5   4   6       19.27       16.98      3.81 o 
  -4   4   6       64.54       67.11      9.90 o 
  -3   4   6       72.40       68.16      4.73 o 
  -2   4   6       30.44       27.46      7.68 o 
  -1   4   6     1504.83     1658.76     21.01 o 
   0   4   6       86.87       90.89      7.32 o 
   1   4   6      185.77      181.16      6.80 o 
   2   4   6        2.65       -0.55      2.92 o 
   3   4   6       21.95       35.48      4.70 o 
   4   4   6       24.37       26.09     12.46 o 
   5   4   6       17.79       20.64      4.60 o 
   6   4   6        0.67        3.93      6.14 o 
  -7   5   6       28.08       34.58      9.10 o 
  -6   5   6        0.46       -4.60      3.07 o 
  -5   5   6        0.85       -1.13      3.04 o 
  -4   5   6        1.22       -0.28      2.70 o 
  -3   5   6      105.49      113.51      5.82 o 
  -2   5   6      269.05      247.19      7.39 o 
  -1   5   6        0.43        5.83      4.70 o 
   0   5   6      161.86      134.98      9.16 o 
   1   5   6       12.94       11.72      3.73 o 
   2   5   6       38.43       38.22      7.35 o 
   3   5   6       23.68       22.16     11.27 o 
   4   5   6        9.72       10.98      4.46 o 
   5   5   6        5.27       -0.02      4.33 o 
   6   5   6        1.64        1.44      5.61 o 
  -7   6   6        2.86       -1.93      4.21 o 
  -6   6   6       12.56       15.93      4.70 o 
  -5   6   6       23.97       26.74      7.70 o 
  -4   6   6       42.34       51.03      7.90 o 
  -3   6   6       36.10       32.72      7.12 o 
  -2   6   6        1.85       -1.92      4.92 o 
  -1   6   6       48.30       38.48      7.56 o 
   0   6   6      276.82      289.73     13.55 o 
   1   6   6       27.19       30.33      4.99 o 
   2   6   6       15.03       23.83      4.84 o 
   3   6   6        0.07       -1.94      4.00 o 
   4   6   6        1.24        5.12      4.15 o 
   5   6   6        2.53       -4.00      3.68 o 
  -6   7   6        0.28        1.30      5.64 o 
  -5   7   6        1.68       -5.71      5.35 o 
  -4   7   6       52.51       58.56      9.36 o 
  -3   7   6        7.35        5.59      5.30 o 
  -2   7   6        0.96       -7.23      4.82 o 
  -1   7   6       58.71       69.09      9.19 o 
   0   7   6       51.37       53.28      8.49 o 
   1   7   6       21.41       17.37      4.75 o 
   2   7   6        0.05       -5.29      3.64 o 
   3   7   6        2.18        5.71      4.39 o 
   4   7   6        2.62        7.30      4.87 o 
   5   7   6        0.32       -0.52      4.55 o 
  -5   8   6        1.69       -4.61      6.02 o 
  -4   8   6       21.13       22.88      8.44 o 
  -3   8   6        1.16        3.86      6.31 o 
  -2   8   6        5.62        5.95      6.72 o 
  -1   8   6       29.48       35.29      8.44 o 
   0   8   6       19.17       17.25      7.32 o 
   1   8   6       19.92       23.09      5.96 o 
   2   8   6        0.69       -5.30      4.16 o 
   3   8   6        4.87        4.50      4.95 o 
   4   8   6        0.02        5.73      5.09 o 
  -3   9   6        4.77        2.02      7.27 o 
  -2   9   6        0.15       -2.64      6.33 o 
  -1   9   6        3.15        0.70      7.00 o 
   0   9   6        1.81       -6.74      5.64 o 
   1   9   6        0.34       -3.57      4.55 o 
   2   9   6        0.58       -3.82      4.45 o 
  -3 -11   7        1.02       -7.84      5.23 o 
  -2 -11   7        0.73        0.70      6.26 o 
  -1 -11   7        8.67        3.19      6.24 o 
   0 -11   7        2.35        3.57      5.93 o 
   2 -11   7       16.19       15.04      7.46 o 
   3 -11   7       24.62       18.95      8.35 o 
  -4 -10   7        0.42        0.07      6.31 o 
  -3 -10   7        0.32        0.65      6.02 o 
  -2 -10   7        1.37        0.12      4.97 o 
  -1 -10   7       13.17       -3.55      5.33 o 
   0 -10   7        7.68        5.35      5.54 o 
   1 -10   7        4.62       -1.37      5.54 o 
   2 -10   7       42.07       56.85      8.83 o 
   3 -10   7       55.29       45.41      9.19 o 
   4 -10   7        0.85       -0.22      6.96 o 
  -5  -9   7        0.03       -0.05      6.19 o 
  -4  -9   7        4.29       -3.65      4.73 o 
  -3  -9   7        2.06        3.09      5.54 o 
  -2  -9   7        2.14        3.96      5.25 o 
  -1  -9   7        4.66       -1.51      4.61 o 
   0  -9   7       29.41       33.18      4.23 o 
   1  -9   7       68.97       90.89      6.80 o 
   2  -9   7       45.16       47.20      6.99 o 
   3  -9   7       88.35      100.54     10.87 o 
   4  -9   7       55.89       76.52     10.84 o 
  -6  -8   7       16.37       22.91      7.29 o 
  -5  -8   7        1.40       -2.78      4.92 o 
  -4  -8   7        0.17        1.49      4.68 o 
  -3  -8   7       10.13        9.76      5.73 o 
  -2  -8   7       88.25       88.12      5.60 o 
  -1  -8   7       25.96       23.99      3.95 o 
   0  -8   7       74.91       81.65      4.75 o 
   1  -8   7      132.66      132.58      5.16 o 
   2  -8   7       33.08       28.60      5.23 o 
   3  -8   7       21.04       23.36      7.05 o 
   4  -8   7      171.95      145.97     11.37 o 
   5  -8   7        9.53        8.42      6.33 o 
   6  -8   7       15.70       34.40      9.64 o 
  -7  -7   7        0.76       -2.95      4.97 o 
  -6  -7   7        4.68        1.32      5.13 o 
  -5  -7   7        0.56        0.53      4.25 o 
  -4  -7   7        4.47        0.89      4.51 o 
  -3  -7   7      140.63      144.74      6.59 o 
  -2  -7   7        7.18       12.96      3.58 o 
  -1  -7   7       17.14       11.56      2.48 o 
   0  -7   7      178.99      170.88      5.16 o 
   1  -7   7      231.99      245.17      6.73 o 
   2  -7   7      150.63      146.66      6.67 o 
   3  -7   7       77.33       76.96      6.13 o 
   4  -7   7      241.60      237.27     13.34 o 
   5  -7   7      120.65      131.53     11.13 o 
   6  -7   7       10.52       20.80      8.44 o 
  -7  -6   7        1.76        4.58      5.21 o 
  -6  -6   7       15.30       10.36      5.54 o 
  -5  -6   7        0.17       -3.73      3.18 o 
  -4  -6   7        0.20       -1.17      3.01 o 
  -3  -6   7       93.43       91.49      5.69 o 
  -2  -6   7       48.07       53.83      4.83 o 
  -1  -6   7       94.92      111.88      3.87 o 
   0  -6   7       62.96       64.78      3.84 o 
   1  -6   7       55.52       61.80      3.59 o 
   2  -6   7      161.85      157.17     13.22 o 
   3  -6   7       95.46       96.30      5.83 o 
   4  -6   7      125.30      141.96     10.60 o 
   5  -6   7      127.18      116.13     10.53 o 
   6  -6   7        1.05       -5.97      5.64 o 
   7  -6   7       31.51       37.83      9.12 o 
  -6  -5   7        0.71        1.92      5.64 o 
  -5  -5   7        0.62       -1.25      4.03 o 
  -4  -5   7       57.90       75.92      8.30 o 
  -3  -5   7       82.32       76.43      5.55 o 
  -2  -5   7       77.53       72.74      4.53 o 
  -1  -5   7       57.58       65.90      2.91 o 
   0  -5   7       89.62       74.72      3.77 o 
   1  -5   7      437.56      398.43      6.71 o 
   2  -5   7      300.97      278.75      8.03 o 
   3  -5   7      400.16      402.95     10.44 o 
   4  -5   7      135.23      138.41      9.76 o 
   5  -5   7       87.57       83.38     10.05 o 
   6  -5   7       69.93       67.02      9.79 o 
   7  -5   7       22.24       38.91      9.12 o 
  -8  -4   7       10.07       10.72      7.44 o 
  -7  -4   7        2.68       -4.01      4.80 o 
  -6  -4   7        0.78       -4.94      4.75 o 
  -5  -4   7       26.49       30.47      6.62 o 
  -4  -4   7       66.23       82.74      8.08 o 
  -3  -4   7      121.52      113.78      8.35 o 
  -2  -4   7     1093.32     1072.04     23.36 o 
  -1  -4   7      217.35      299.58      5.16 o 
   0  -4   7     1065.69     1033.48      9.62 o 
   1  -4   7      576.25      624.48      7.02 o 
   2  -4   7      278.15      264.77      5.95 o 
   3  -4   7      461.10      463.56      8.57 o 
   4  -4   7       39.47       49.04      4.74 o 
   5  -4   7       86.88       98.97      7.87 o 
   6  -4   7       30.98       53.11      7.39 o 
   7  -4   7       10.84       11.76      4.66 o 
  -8  -3   7       31.56       39.82      8.95 o 
  -7  -3   7       28.80       24.85      7.12 o 
  -6  -3   7       60.73       48.14      7.56 o 
  -5  -3   7      111.11      100.01      8.25 o 
  -4  -3   7       26.31       16.46      4.75 o 
  -3  -3   7      591.00      616.89     17.13 o 
  -2  -3   7       18.32       27.56      4.89 o 
  -1  -3   7       38.23       38.26      4.99 o 
   0  -3   7        1.87        1.93      1.05 o 
   1  -3   7     2216.92     2348.24     20.95 o 
   2  -3   7     1349.90     1320.55     20.33 o 
   3  -3   7       98.62       96.95      5.00 o 
   4  -3   7      166.24      148.56      9.79 o 
   5  -3   7       89.69      100.39      8.20 o 
   6  -3   7       23.75       24.46      6.08 o 
   7  -3   7       15.98       12.96      7.95 o 
   8  -3   7       11.25       17.39      5.36 o 
  -8  -2   7       43.50       39.25      8.40 o 
  -7  -2   7       90.76       93.15     10.29 o 
  -6  -2   7       63.61       67.38      8.52 o 
  -5  -2   7       85.44       77.15      7.29 o 
  -4  -2   7       79.65       84.73      6.98 o 
  -3  -2   7      381.21      369.59     12.52 o 
  -2  -2   7       13.83       12.19      1.40 o 
  -1  -2   7      922.48      948.52     12.92 o 
   0  -2   7       85.24      147.58      4.47 o 
   1  -2   7      877.51      831.69     12.58 o 
   2  -2   7      188.19      182.21      5.74 o 
   3  -2   7       13.03       10.68      3.49 o 
   4  -2   7      398.50      385.81     14.51 o 
   5  -2   7      171.27      172.00     10.84 o 
   6  -2   7       23.66       37.33      7.96 o 
   7  -2   7        4.53       -2.21      3.87 o 
   8  -2   7       10.54       13.93      5.90 o 
  -8  -1   7       26.00       11.54      6.91 o 
  -7  -1   7      272.12      267.28     14.35 o 
  -6  -1   7       18.65       15.76      5.90 o 
  -5  -1   7       24.95       15.54      4.94 o 
  -4  -1   7      404.94      436.95     14.27 o 
  -3  -1   7       65.50       32.55      4.75 o 
  -2  -1   7     1477.76     1411.71     17.23 o 
  -1  -1   7      433.43      383.41      7.19 o 
   0  -1   7      218.09      182.61      5.73 o 
   1  -1   7        4.61        7.39      1.82 o 
   2  -1   7      226.61      258.70      6.64 o 
   3  -1   7      660.82      698.11      8.76 o 
   4  -1   7      249.35      232.57     11.35 o 
   5  -1   7       37.30       40.06      7.22 o 
   6  -1   7        1.48       -1.90      4.58 o 
   7  -1   7        2.77        5.37      6.02 o 
   8  -1   7        4.45        8.19      6.23 o 
  -8   0   7       69.08      100.85     11.99 o 
  -7   0   7      131.10      129.30     10.96 o 
  -6   0   7       27.63       18.93      5.76 o 
  -5   0   7        1.13       -4.68      3.12 o 
  -4   0   7      641.86      679.39     16.18 o 
  -3   0   7      241.37      217.87      5.66 o 
  -2   0   7      358.28      394.21      7.56 o 
  -1   0   7        4.66       -1.35      1.46 o 
   0   0   7      257.90      260.05      6.10 o 
   1   0   7        5.62        8.50      1.92 o 
   2   0   7      496.16      490.76      6.84 o 
   3   0   7      466.76      409.98      6.66 o 
   4   0   7      147.18      125.29      8.61 o 
   5   0   7        5.77        1.42      4.73 o 
   6   0   7       25.46       27.66      6.81 o 
   7   0   7        5.77        0.50      5.49 o 
   8   0   7        0.10       -4.41      6.31 o 
  -8   1   7       90.21      100.58     11.80 o 
  -7   1   7       95.17      100.99     10.75 o 
  -6   1   7      397.90      362.95     15.88 o 
  -5   1   7      541.22      547.50     11.52 o 
  -4   1   7      390.30      353.69     14.97 o 
  -3   1   7      821.45      932.94     20.01 o 
  -2   1   7        2.62        0.44      1.58 o 
  -1   1   7     2145.18     2183.59     31.58 o 
   0   1   7      879.01      854.62     12.55 o 
   1   1   7      279.04      274.40      7.21 o 
   2   1   7      595.05      600.25      8.13 o 
   3   1   7      168.54      153.84      5.34 o 
   4   1   7       27.94       41.26      6.43 o 
   5   1   7        0.27       -3.12      3.86 o 
   6   1   7       23.23       21.30      7.00 o 
   7   1   7       15.99       11.78      6.64 o 
  -8   2   7       86.77       89.88     11.47 o 
  -7   2   7       38.33       41.12      7.96 o 
  -6   2   7      209.31      206.32     12.35 o 
  -5   2   7       32.86       41.65      4.50 o 
  -4   2   7      148.79      153.99      6.09 o 
  -3   2   7      147.89      175.40     10.42 o 
  -2   2   7      149.18      128.11      4.71 o 
  -1   2   7     1138.76     1087.58     15.13 o 
   0   2   7      268.11      276.57      6.51 o 
   1   2   7       29.20       34.39      2.33 o 
   2   2   7       47.16       52.65      3.57 o 
   3   2   7       13.88       12.18      3.06 o 
   4   2   7       56.52       67.96      5.24 o 
   5   2   7       35.02       26.56      6.64 o 
   6   2   7        2.67       -4.58      4.61 o 
   7   2   7        1.92        5.04      6.21 o 
  -8   3   7      160.73      200.95     14.47 o 
  -7   3   7       72.73       65.22      9.43 o 
  -6   3   7      185.27      192.00     10.18 o 
  -5   3   7      118.96      106.39      6.09 o 
  -4   3   7      102.01       92.27      5.24 o 
  -3   3   7        1.42       -0.89      2.17 o 
  -2   3   7      399.63      408.81     10.23 o 
  -1   3   7      441.80      400.58      8.36 o 
   0   3   7      676.25      722.19     11.51 o 
   1   3   7      117.88      107.05      5.31 o 
   2   3   7       51.02       53.50      4.81 o 
   3   3   7      199.85      209.03      7.31 o 
   4   3   7       31.07       30.10      4.49 o 
   5   3   7        7.83        7.75      5.61 o 
   6   3   7       10.24        4.58      5.73 o 
   7   3   7        0.05       -1.66      6.52 o 
  -7   4   7       56.96       59.83      9.50 o 
  -6   4   7       31.18       26.04      4.85 o 
  -5   4   7       87.73      100.59      6.94 o 
  -4   4   7       19.01       17.65      3.65 o 
  -3   4   7      114.98      111.35      5.53 o 
  -2   4   7       23.42       41.40      9.94 o 
  -1   4   7       55.44       57.29      4.39 o 
   0   4   7      217.10      195.27     10.34 o 
   1   4   7        4.63        7.79      3.27 o 
   2   4   7       11.60        7.84      3.42 o 
   3   4   7      151.41      175.68      7.52 o 
   4   4   7        0.48       -0.51      3.37 o 
   5   4   7       18.67        6.84      5.66 o 
   6   4   7        0.31        2.88      5.83 o 
  -7   5   7      129.38      140.04     12.21 o 
  -6   5   7       27.46       19.52      4.66 o 
  -5   5   7      172.74      167.24      8.47 o 
  -4   5   7       35.52       34.38      8.32 o 
  -3   5   7       87.87       89.98      9.58 o 
  -2   5   7       41.98       32.22      6.76 o 
  -1   5   7      391.80      361.96     14.47 o 
   0   5   7      400.49      371.53     14.92 o 
   1   5   7       22.26       24.18      6.90 o 
   2   5   7       14.93       21.74      5.05 o 
   3   5   7       73.80       90.26      6.48 o 
   4   5   7       24.61       27.05      5.18 o 
   5   5   7        0.03        4.13      4.30 o 
   6   5   7        0.22       -3.00      5.71 o 
  -6   6   7       13.45       16.75      4.87 o 
  -5   6   7       16.65       26.64      5.03 o 
  -4   6   7       29.85       37.00      5.03 o 
  -3   6   7       10.55       11.23      5.85 o 
  -2   6   7      104.09      117.26      9.84 o 
  -1   6   7       38.89       35.50      7.27 o 
   0   6   7        2.42        4.34      5.40 o 
   1   6   7       22.49       28.89      5.04 o 
   2   6   7       18.42       24.70      5.16 o 
   3   6   7       41.37       59.26     15.66 o 
   4   6   7       13.11       16.64      4.97 o 
   5   6   7        2.35       -0.96      8.73 o 
  -6   7   7       16.94       17.25      9.02 o 
  -5   7   7       27.05       20.61      7.80 o 
  -4   7   7       21.45       24.64      7.70 o 
  -3   7   7        8.99        6.72      6.21 o 
  -2   7   7        8.23       12.07      6.12 o 
  -1   7   7        3.23        6.98      6.05 o 
   0   7   7        2.78       -2.83      5.49 o 
   1   7   7       66.47       73.52      7.32 o 
   2   7   7        3.65       -0.12      4.47 o 
   3   7   7        0.15       -7.34      4.89 o 
   4   7   7        0.23       -2.79      4.15 o 
  -4   8   7        0.64       -2.90      6.05 o 
  -3   8   7        0.35       -1.56      5.69 o 
  -2   8   7        6.57       13.60      6.64 o 
  -1   8   7        8.04       -0.19      6.05 o 
   0   8   7        0.46       -7.84      5.23 o 
   1   8   7        7.65        3.38      4.56 o 
   2   8   7       10.06        9.77      5.05 o 
   3   8   7        0.24       -1.66      7.35 o 
  -3   9   7        2.55       -2.90      6.17 o 
  -2   9   7        0.41       -3.81      7.10 o 
  -1   9   7        2.27       -3.31      6.52 o 
   0   9   7        4.55        5.95      7.22 o 
   1   9   7        1.50       -1.49      6.55 o 
  -3 -11   8        1.35       -4.13      6.57 o 
  -2 -11   8        4.57       -0.98      5.88 o 
  -1 -11   8        3.08       -3.33      5.33 o 
   2 -11   8       22.55       22.77      8.42 o 
   3 -11   8        1.61       -8.54      6.14 o 
  -4 -10   8       19.45        7.17      6.55 o 
  -3 -10   8        8.38        1.78      5.37 o 
  -2 -10   8       14.02       10.03      6.64 o 
  -1 -10   8        1.16        4.99      5.57 o 
   1 -10   8       20.35       12.86      4.31 o 
   2 -10   8       10.86       12.01      5.52 o 
   3 -10   8       22.26       25.67      7.87 o 
   4 -10   8       37.32       28.11      8.66 o 
  -5  -9   8        0.36       -1.70      5.30 o 
  -4  -9   8        5.49       -4.08      4.99 o 
  -3  -9   8       87.55       97.87     10.77 o 
  -2  -9   8        8.72        5.61      5.42 o 
  -1  -9   8        1.01        1.09      3.20 o 
   0  -9   8       23.58       24.01      4.41 o 
   1  -9   8       43.09       41.91      5.10 o 
   2  -9   8       30.81       34.81      5.17 o 
   3  -9   8      100.00      113.97     11.68 o 
   4  -9   8       10.34       -2.25      5.78 o 
   5  -9   8        3.32       -0.91      6.98 o 
  -6  -8   8        2.69       -3.36      4.97 o 
  -5  -8   8        4.96       -0.36      5.09 o 
  -4  -8   8        0.82       -0.26      4.41 o 
  -3  -8   8       34.12       45.75      7.99 o 
  -2  -8   8       60.14       62.73      5.68 o 
  -1  -8   8       16.71       19.62      4.02 o 
   0  -8   8       32.62       30.53      3.43 o 
   1  -8   8      100.94       98.74      5.81 o 
   2  -8   8       21.98       21.97     14.81 o 
   3  -8   8       30.22       34.20      4.96 o 
   4  -8   8      120.22      114.64     10.58 o 
   5  -8   8       48.44       48.67      9.55 o 
   6  -8   8       18.43       10.46      7.63 o 
  -7  -7   8        1.25       15.83      6.79 o 
  -6  -7   8       17.60       19.74      6.64 o 
  -5  -7   8       15.66        7.94      5.28 o 
  -4  -7   8        4.85        0.63      3.06 o 
  -3  -7   8        2.15        3.33      3.25 o 
  -2  -7   8      192.74      193.40     11.01 o 
  -1  -7   8      253.67      258.87      8.00 o 
   0  -7   8       18.27       19.26      3.31 o 
   1  -7   8       67.66       66.99      3.79 o 
   2  -7   8       19.49       23.04      3.94 o 
   3  -7   8       93.62       91.11      6.28 o 
   4  -7   8      352.96      333.34     15.88 o 
   5  -7   8       84.80       96.39     11.47 o 
   6  -7   8       37.23       18.50      7.96 o 
  -7  -6   8        3.41        4.51      5.01 o 
  -6  -6   8        0.07        1.92      4.53 o 
  -5  -6   8       27.55       24.67      6.26 o 
  -4  -6   8       62.64       60.87      5.60 o 
  -3  -6   8       21.72       21.43      5.23 o 
  -2  -6   8      539.70      548.64     11.62 o 
  -1  -6   8        7.94       10.56      2.22 o 
   0  -6   8      119.80      121.34      4.09 o 
   1  -6   8       73.52       70.17      3.50 o 
   2  -6   8      773.80      775.54     14.91 o 
   3  -6   8      180.18      180.16     14.11 o 
   4  -6   8      167.88      141.48     10.72 o 
   5  -6   8      221.65      220.21     13.53 o 
   6  -6   8        4.38        0.17      5.71 o 
   7  -6   8        5.31       10.32      7.32 o 
  -7  -5   8        3.40       -3.69      5.54 o 
  -6  -5   8        5.02        4.01      5.61 o 
  -5  -5   8      111.74      109.94     10.48 o 
  -4  -5   8       57.25       64.24      8.11 o 
  -3  -5   8       82.27       78.90      7.44 o 
  -2  -5   8      127.62      127.36      6.22 o 
  -1  -5   8       66.03       45.63      2.78 o 
   0  -5   8      230.90      186.71      4.57 o 
   1  -5   8       66.73       61.56      3.04 o 
   2  -5   8      925.92      935.12     19.63 o 
   3  -5   8      139.74      146.18      5.37 o 
   4  -5   8       62.81       59.51      5.29 o 
   5  -5   8      142.84      147.26     11.03 o 
   6  -5   8       34.93       32.22      8.06 o 
   7  -5   8       40.59       44.83      9.86 o 
  -8  -4   8        0.09       -3.89      6.09 o 
  -7  -4   8       14.17       15.26      6.72 o 
  -6  -4   8       54.57       61.55      9.12 o 
  -5  -4   8       26.28       24.04      6.00 o 
  -4  -4   8      117.04      121.45      9.04 o 
  -3  -4   8       44.22       37.61      6.21 o 
  -2  -4   8        2.21        2.59      3.72 o 
  -1  -4   8       63.86       49.77      3.13 o 
   0  -4   8       41.63       44.51      2.08 o 
   1  -4   8      652.01      700.03     13.23 o 
   2  -4   8      156.50      145.16      6.57 o 
   3  -4   8      657.71      651.14     10.62 o 
   4  -4   8        6.16       15.53      3.48 o 
   5  -4   8      165.35      174.37      7.87 o 
   6  -4   8      178.20      191.23      8.99 o 
   7  -4   8       15.23       11.75      6.37 o 
  -8  -3   8        0.13       -3.45      5.57 o 
  -7  -3   8        1.06        0.02      5.40 o 
  -6  -3   8       22.90       25.09      7.10 o 
  -5  -3   8        1.60       -0.91      3.91 o 
  -4  -3   8      226.74      209.37     10.87 o 
  -3  -3   8       15.62       19.81      4.80 o 
  -2  -3   8      164.96      181.50      4.31 o 
  -1  -3   8     1210.30     1267.77     27.19 o 
   0  -3   8        1.34        1.78      1.66 o 
   1  -3   8      101.20       84.98      4.21 o 
   2  -3   8        3.51        3.90      2.16 o 
   3  -3   8      705.13      651.71     12.98 o 
   4  -3   8      213.42      209.08     11.35 o 
   5  -3   8       56.28       37.88      7.29 o 
   6  -3   8       72.61       67.23      6.62 o 
   7  -3   8       18.22       14.78      5.27 o 
  -8  -2   8       12.57        2.78      6.81 o 
  -7  -2   8       46.39       44.23      8.11 o 
  -6  -2   8        3.15        4.46      4.85 o 
  -5  -2   8       87.00       89.50      8.40 o 
  -4  -2   8        4.85        9.45      4.10 o 
  -3  -2   8       84.16       92.55      7.08 o 
  -2  -2   8      468.59      470.92      7.82 o 
  -1  -2   8     1845.39     1765.91     21.04 o 
   0  -2   8       70.52      136.78      4.63 o 
   1  -2   8      392.40      346.19      7.75 o 
   2  -2   8     1462.20     1444.07     19.92 o 
   3  -2   8      943.43      954.97     16.03 o 
   4  -2   8      562.96      621.56     19.38 o 
   5  -2   8        7.75        4.89      4.87 o 
   6  -2   8       86.54       96.17     11.08 o 
  -8  -1   8       48.65       59.54     10.15 o 
  -7  -1   8       30.07       36.97      8.08 o 
  -6  -1   8       91.71       95.40      8.83 o 
  -5  -1   8      443.55      439.95     15.93 o 
  -4  -1   8       11.76        9.07      4.20 o 
  -3  -1   8      451.20      426.47     21.72 o 
  -2  -1   8      718.63      686.39     10.70 o 
  -1  -1   8      295.78      338.69     13.45 o 
   0  -1   8       10.74       15.56      2.37 o 
   1  -1   8     1142.77     1215.69     17.90 o 
   2  -1   8      596.67      666.76     18.84 o 
   3  -1   8      171.72      170.38      6.17 o 
   4  -1   8      206.47      197.38     11.03 o 
   5  -1   8      115.57      103.56      8.92 o 
   6  -1   8        7.12       -1.85      4.92 o 
   7  -1   8        2.60       -4.92      6.07 o 
  -8   0   8       32.65       32.24      8.13 o 
  -7   0   8       32.84       47.81      8.59 o 
  -6   0   8      456.57      435.75     17.37 o 
  -5   0   8        4.58        0.26      3.89 o 
  -4   0   8        7.05        5.46      2.58 o 
  -3   0   8      174.11      167.68      5.35 o 
  -2   0   8     1433.72     1597.82     20.08 o 
  -1   0   8      561.74      695.05     11.77 o 
   0   0   8      331.58      318.82      7.26 o 
   1   0   8      309.29      394.76      8.18 o 
   2   0   8     1146.57     1127.48     12.40 o 
   3   0   8      163.15      139.14      5.51 o 
   4   0   8      112.79      101.18      8.59 o 
   5   0   8       34.51       36.80      7.05 o 
   6   0   8        8.58       15.45      6.00 o 
   7   0   8        3.46        5.57      6.26 o 
  -8   1   8       61.71       77.46     10.60 o 
  -7   1   8       43.60       54.07      9.00 o 
  -6   1   8      168.28      154.13     10.87 o 
  -5   1   8        0.84       -2.13      3.19 o 
  -4   1   8       42.24       51.26      4.14 o 
  -3   1   8       70.06       79.46      4.23 o 
  -2   1   8      322.88      306.44      7.17 o 
  -1   1   8        1.75        0.03      3.37 o 
   0   1   8        3.13       -1.01      1.74 o 
   1   1   8      154.72      134.65      8.23 o 
   2   1   8       74.11       79.80      3.20 o 
   3   1   8      185.60      192.00      6.22 o 
   4   1   8       57.59       59.01      7.89 o 
   5   1   8       15.19        9.33      5.28 o 
   6   1   8       20.43       12.38      6.33 o 
   7   1   8        0.29        0.10      6.26 o 
  -8   2   8       33.50       33.54      8.56 o 
  -7   2   8      143.97      167.25     12.43 o 
  -6   2   8      182.92      197.33     12.38 o 
  -5   2   8      392.73      361.47     22.75 o 
  -4   2   8        1.52       -2.57      2.34 o 
  -3   2   8       49.55       45.11      7.71 o 
  -2   2   8      273.37      215.91      9.00 o 
  -1   2   8      214.07      191.11      6.91 o 
   0   2   8      436.64      465.65     18.70 o 
   1   2   8      284.40      295.63      6.78 o 
   2   2   8       14.40       16.77      4.01 o 
   3   2   8      269.67      285.40      8.14 o 
   4   2   8       16.16       15.98      5.73 o 
   5   2   8       17.58       17.75      6.86 o 
   6   2   8        1.17       -1.15      5.30 o 
   7   2   8       24.65       20.37      7.60 o 
  -8   3   8       53.85       77.75     11.47 o 
  -7   3   8      125.63      166.82     12.55 o 
  -6   3   8      169.01      160.07     11.56 o 
  -5   3   8      385.39      349.08     12.10 o 
  -4   3   8       43.74       27.34      4.01 o 
  -3   3   8      150.17      135.72      5.81 o 
  -2   3   8      257.23      264.98      7.34 o 
  -1   3   8      224.24      210.99      6.94 o 
   0   3   8      146.30      155.15      5.41 o 
   1   3   8       64.72       69.29      7.71 o 
   2   3   8        4.91        3.30      3.25 o 
   3   3   8        1.11        1.60      3.10 o 
   4   3   8       32.47       38.02      7.87 o 
   5   3   8       28.69       24.85      7.10 o 
   6   3   8        0.05       -0.19      6.02 o 
   7   3   8        2.35       -2.06      6.40 o 
  -7   4   8      117.45      132.94     11.87 o 
  -6   4   8      161.25      154.26     12.45 o 
  -5   4   8       77.79       78.49      6.49 o 
  -4   4   8       41.73       41.30      5.04 o 
  -3   4   8       17.31       24.09      3.81 o 
  -2   4   8      212.91      217.64      7.00 o 
  -1   4   8      429.83      421.72     15.04 o 
   0   4   8       19.12       12.95      5.18 o 
   1   4   8       47.26       42.34      5.27 o 
   2   4   8       30.39       43.02      7.63 o 
   3   4   8       11.10       10.89      3.77 o 
   4   4   8       27.79       27.58      5.25 o 
   5   4   8        1.49       -5.78      5.23 o 
   6   4   8        1.55       -2.23      5.35 o 
  -7   5   8      155.72      218.22     14.99 o 
  -6   5   8       19.28       23.25      7.16 o 
  -5   5   8       47.66       75.90      9.88 o 
  -4   5   8       83.43       79.16     10.28 o 
  -3   5   8       93.21       87.94      6.64 o 
  -2   5   8       59.09       68.01      8.47 o 
  -1   5   8        7.98        5.81      5.45 o 
   0   5   8       41.84       47.43      7.56 o 
   1   5   8       51.49       57.60      9.54 o 
   2   5   8       63.40       71.57      6.47 o 
   3   5   8       10.73        7.73      4.05 o 
   4   5   8        7.39        5.50      4.26 o 
   5   5   8        0.71        3.26      6.40 o 
  -6   6   8       54.89       51.65      6.48 o 
  -5   6   8       58.92       64.48     16.02 o 
  -4   6   8       77.18       86.33     10.72 o 
  -3   6   8       65.23       67.17      9.33 o 
  -2   6   8       29.35       42.05      7.92 o 
  -1   6   8        0.38       -5.09      4.01 o 
   0   6   8      100.70      103.51     10.67 o 
   1   6   8       66.53       72.79      7.36 o 
   2   6   8        4.16       -0.97      3.81 o 
   3   6   8        0.56        1.24      4.30 o 
   4   6   8        6.68        5.95      4.67 o 
   5   6   8        1.91        1.06      6.48 o 
  -5   7   8        0.48       -5.09      5.73 o 
  -4   7   8       17.62       18.35      8.08 o 
  -3   7   8       25.86       28.88      7.99 o 
  -2   7   8        6.16        2.25      5.78 o 
  -1   7   8        3.24        5.90      5.90 o 
   0   7   8       27.56       19.17      7.46 o 
   1   7   8       14.61       21.25      8.13 o 
   2   7   8        5.53        9.54      4.81 o 
   3   7   8        0.36       -1.24      4.46 o 
   4   7   8       12.14        7.37      5.29 o 
  -4   8   8       22.57       29.29      9.48 o 
  -3   8   8       23.61       37.25      9.26 o 
  -2   8   8        1.74       -2.93      5.47 o 
  -1   8   8       20.92       18.30      7.70 o 
   0   8   8        6.48        7.39      6.72 o 
   1   8   8        5.51       -3.69      6.84 o 
   2   8   8        0.40        0.09      4.79 o 
   3   8   8        0.13        2.56      5.13 o 
  -1   9   8        0.04       -4.97      6.60 o 
   0   9   8        0.02       -2.37      6.36 o 
  -2 -11   9        4.87       -4.61      5.57 o 
   2 -11   9        2.95        8.64      5.40 o 
  -4 -10   9        0.06       -5.01      5.61 o 
  -3 -10   9        8.12        0.62      5.93 o 
  -2 -10   9        0.61       -4.44      5.35 o 
  -1 -10   9       10.20       11.37      6.17 o 
   0 -10   9       58.85       60.28      8.59 o 
   1 -10   9       20.29       25.45      6.48 o 
   2 -10   9       50.51       57.29      9.50 o 
   3 -10   9       18.77       15.52      7.89 o 
   4 -10   9        4.24       -3.77      6.79 o 
  -5  -9   9        8.37       -0.46      5.47 o 
  -4  -9   9        2.78        0.26      4.87 o 
  -3  -9   9        3.94        1.44      5.35 o 
  -2  -9   9        5.24        5.30      5.64 o 
  -1  -9   9       83.02       94.85      6.45 o 
   0  -9   9       31.34       30.75      6.43 o 
   1  -9   9        2.36        0.34      3.44 o 
   2  -9   9       66.69       67.65      6.33 o 
   3  -9   9       28.16       35.55      5.58 o 
   4  -9   9       25.61       24.40      7.96 o 
   5  -9   9       11.72       10.82      7.44 o 
  -6  -8   9       19.90       15.50      6.79 o 
  -5  -8   9        2.86        1.03      5.11 o 
  -4  -8   9        0.08       -4.13      4.37 o 
  -3  -8   9       49.58       51.46      7.12 o 
  -2  -8   9      328.60      338.21     16.98 o 
  -1  -8   9      100.74       99.15      5.82 o 
   0  -8   9       18.58       17.85      5.85 o 
   1  -8   9       69.07       64.73      5.59 o 
   2  -8   9      166.08      174.67      7.62 o 
   3  -8   9       64.83       65.66      6.37 o 
   4  -8   9       74.76       84.87     11.23 o 
   5  -8   9       53.25       62.01     10.41 o 
   6  -8   9       10.55        7.70      7.46 o 
  -6  -7   9       15.81       10.89      6.07 o 
  -5  -7   9       12.72        5.26      3.89 o 
  -4  -7   9        0.21        1.94      3.37 o 
  -3  -7   9       16.83       17.30      3.93 o 
  -2  -7   9      295.55      304.80      9.21 o 
  -1  -7   9        2.30        2.55      3.03 o 
   0  -7   9       70.31       81.53      5.11 o 
   1  -7   9       12.43        5.73      3.16 o 
   2  -7   9       79.92       90.04      6.10 o 
   3  -7   9      145.93      139.41      7.30 o 
   4  -7   9      190.93      196.87     12.74 o 
   5  -7   9       41.37       57.31      9.60 o 
   6  -7   9        1.87        5.30      6.91 o 
  -7  -6   9        1.53        3.98      4.92 o 
  -6  -6   9       59.14       67.56      6.84 o 
  -5  -6   9       41.21       40.97      5.32 o 
  -4  -6   9        7.43       13.65      3.64 o 
  -3  -6   9       18.30       27.10      4.35 o 
  -2  -6   9      321.81      364.67      9.65 o 
  -1  -6   9      138.97      152.65      6.00 o 
   0  -6   9       45.05       44.96      3.22 o 
   1  -6   9        1.35        0.51      5.72 o 
   2  -6   9        4.50        1.90      2.81 o 
   3  -6   9      324.58      308.44      9.89 o 
   4  -6   9       84.83       89.45      6.57 o 
   5  -6   9      101.09      115.43     12.19 o 
   6  -6   9       23.19       22.96      7.82 o 
   7  -6   9       23.80       10.70      7.65 o 
  -7  -5   9        2.68       -8.78      5.85 o 
  -6  -5   9       21.52       16.17      7.22 o 
  -5  -5   9        8.67       25.26      6.48 o 
  -4  -5   9       69.25       78.63      9.43 o 
  -3  -5   9       60.54       66.35      7.92 o 
  -2  -5   9       26.93       22.40      3.47 o 
  -1  -5   9     1124.38     1091.69     12.72 o 
   0  -5   9       74.63       63.91      3.32 o 
   1  -5   9      199.48      208.20      5.41 o 
   2  -5   9      165.55      158.61      5.19 o 
   3  -5   9      158.52      148.92      7.49 o 
   4  -5   9      115.64      108.31      6.80 o 
   5  -5   9      187.79      181.41      8.39 o 
   6  -5   9       49.93       48.69      7.06 o 
   7  -5   9       32.20       36.37      9.48 o 
  -8  -4   9        1.19       -8.82      5.88 o 
  -7  -4   9        3.16       14.51      7.15 o 
  -6  -4   9       17.46       30.11      7.80 o 
  -5  -4   9      149.03      126.20      9.93 o 
  -4  -4   9      143.28      129.44      9.64 o 
  -3  -4   9      174.75      204.89     11.03 o 
  -2  -4   9      235.36      216.02     10.46 o 
  -1  -4   9     1559.72     1724.63     17.32 o 
   0  -4   9      117.42      131.99      4.42 o 
   1  -4   9      496.35      500.29     10.38 o 
   2  -4   9       64.53       71.64      7.63 o 
   3  -4   9      837.89      799.10     15.42 o 
   4  -4   9       82.94       86.27      4.88 o 
   5  -4   9      100.41      107.41      7.10 o 
   6  -4   9      131.50      136.26      8.14 o 
   7  -4   9       11.56       -0.65      4.56 o 
  -8  -3   9        4.79        8.18      6.96 o 
  -7  -3   9        3.42        0.02      5.76 o 
  -6  -3   9       72.01       60.31      8.61 o 
  -5  -3   9      220.36      199.08     11.68 o 
  -4  -3   9       13.55       15.42      5.49 o 
  -3  -3   9      242.77      256.92     11.68 o 
  -2  -3   9      134.84      144.36      8.78 o 
  -1  -3   9        8.51        6.78      1.85 o 
   0  -3   9      962.12     1043.07     15.29 o 
   1  -3   9      248.03      202.26      6.24 o 
   2  -3   9      149.77      143.58      5.85 o 
   3  -3   9      343.36      344.33     12.83 o 
   4  -3   9       40.38       40.90      4.72 o 
   5  -3   9      127.61      118.91      9.96 o 
   7  -3   9       12.35       12.57      5.35 o 
  -8  -2   9        9.41        0.02      6.19 o 
  -7  -2   9        1.22       -3.26      5.11 o 
  -6  -2   9      122.49      134.43     10.46 o 
  -5  -2   9      109.23      115.86      9.52 o 
  -4  -2   9       62.22       73.57      7.94 o 
  -3  -2   9      624.94      619.14     17.97 o 
  -2  -2   9      547.90      527.35     27.39 o 
  -1  -2   9      312.70      257.07      7.92 o 
   0  -2   9      897.42      880.13     13.58 o 
   1  -2   9        8.43        9.23      2.29 o 
   2  -2   9      105.11      111.72      5.08 o 
   3  -2   9        6.71        2.31      2.39 o 
   4  -2   9     1453.29     1466.05     33.42 o 
   5  -2   9        7.82        1.22      4.77 o 
   6  -2   9       41.54       38.41      8.08 o 
   7  -2   9        5.92        4.75      5.97 o 
  -8  -1   9       18.32       19.48      7.60 o 
  -7  -1   9       42.39       54.93      9.07 o 
  -6  -1   9        4.40       -3.14      4.34 o 
  -5  -1   9      104.45      101.11      8.78 o 
  -4  -1   9       19.55       22.17      5.18 o 
  -3  -1   9      169.68      145.74      4.83 o 
  -2  -1   9      732.94      761.76     19.87 o 
  -1  -1   9       39.21       53.76      4.15 o 
   0  -1   9       19.04       35.76      3.24 o 
   1  -1   9      191.53      209.14      9.39 o 
   2  -1   9      149.35      136.81      5.51 o 
   3  -1   9      182.53      170.54      6.46 o 
   4  -1   9      881.24      866.37     24.28 o 
   5  -1   9       20.41       15.66      5.71 o 
   6  -1   9        0.63       -4.46      4.89 o 
   7  -1   9       25.85       13.31      7.00 o 
  -8   0   9       54.05       54.07      9.84 o 
  -7   0   9       88.20      107.25     11.68 o 
  -6   0   9        1.41       -0.77      4.63 o 
  -5   0   9      105.26       95.35      8.40 o 
  -4   0   9      949.22      946.03     23.87 o 
  -3   0   9      276.94      295.42      7.29 o 
  -2   0   9      214.57      230.76      9.70 o 
  -1   0   9        1.25       -0.45      1.88 o 
   0   0   9      496.11      458.32      9.30 o 
   1   0   9      123.97       94.44      4.40 o 
   2   0   9       29.56       18.50      2.85 o 
   3   0   9      408.34      423.03      9.85 o 
   4   0   9       91.85       88.35      9.12 o 
   5   0   9      324.88      352.05     16.17 o 
   6   0   9        9.32        5.64      5.81 o 
   7   0   9       32.92       34.28      8.49 o 
  -8   1   9       41.20       29.79      8.13 o 
  -7   1   9       53.04       51.38      8.85 o 
  -6   1   9       69.58       65.34      8.80 o 
  -5   1   9      120.05      132.42      9.52 o 
  -4   1   9      134.30      139.62      5.79 o 
  -3   1   9       77.46       81.08      4.53 o 
  -2   1   9       72.70       68.09      4.05 o 
  -1   1   9      999.15      946.03     20.45 o 
   0   1   9      673.33      705.64     20.61 o 
   1   1   9      129.09      133.06      5.07 o 
   2   1   9       27.45       26.50      2.84 o 
   3   1   9       54.54       56.85      7.32 o 
   4   1   9        1.28        2.66      4.13 o 
   5   1   9      196.97      224.00     13.17 o 
   6   1   9       25.30        8.32      6.26 o 
   7   1   9        5.53        8.01      7.27 o 
  -8   2   9       22.63        9.00      6.96 o 
  -7   2   9      102.28      123.90     12.28 o 
  -6   2   9       71.09      102.02     10.82 o 
  -5   2   9       95.66       92.00      8.42 o 
  -4   2   9       22.70       19.56      3.64 o 
  -3   2   9       77.01       67.50      4.70 o 
  -2   2   9        2.24        5.01      2.36 o 
  -1   2   9      421.54      418.64     11.15 o 
   0   2   9      189.93      185.78      6.07 o 
   1   2   9       98.93       95.35      5.36 o 
   2   2   9      100.82      103.46      5.22 o 
   3   2   9        2.89        5.23      4.32 o 
   4   2   9       66.42       84.51      9.40 o 
   5   2   9       85.66       84.63     10.29 o 
   6   2   9       33.12       32.94      8.59 o 
   7   2   9        7.76        6.26      7.41 o 
  -7   3   9      128.34      124.91     11.61 o 
  -6   3   9       50.89       42.05      8.04 o 
  -5   3   9       48.59       52.19      7.29 o 
  -4   3   9       40.38       45.63      4.80 o 
  -3   3   9        6.10        5.13      3.26 o 
  -2   3   9       56.98       70.36      6.72 o 
  -1   3   9      181.14      167.32      6.05 o 
   0   3   9       63.77       64.98      7.68 o 
   1   3   9       59.27       57.81      7.60 o 
   2   3   9        1.41       -3.64      3.43 o 
   3   3   9        3.57       -0.95      2.96 o 
   4   3   9       79.04       80.82      9.88 o 
   5   3   9        3.03        8.40      6.31 o 
   6   3   9       10.79       11.68      7.68 o 
  -7   4   9       41.60       34.23      8.40 o 
  -6   4   9       88.60       92.02     10.91 o 
  -5   4   9       57.73       66.22      6.39 o 
  -4   4   9      318.57      283.25     10.45 o 
  -3   4   9       17.28       18.16      3.55 o 
  -2   4   9        8.79        6.88      2.86 o 
  -1   4   9       10.45        9.72      5.28 o 
   0   4   9       47.62       31.76      6.62 o 
   1   4   9       68.06       75.95      8.92 o 
   2   4   9       16.91       18.95      4.47 o 
   3   4   9       11.93        2.63      3.57 o 
   4   4   9       17.92       10.55      6.14 o 
   5   4   9        3.56        4.89      6.31 o 
   6   4   9        3.74        1.54      6.00 o 
  -6   5   9       73.76       92.21     10.87 o 
  -5   5   9       75.99       73.42     10.16 o 
  -4   5   9      121.13      121.89      6.72 o 
  -3   5   9       99.04       91.97      8.80 o 
  -2   5   9        7.19        5.37      4.94 o 
  -1   5   9      135.69      136.21     10.17 o 
   0   5   9      183.70      210.04     12.31 o 
   1   5   9        0.95        3.65      4.97 o 
   2   5   9       18.96       23.95      5.00 o 
   3   5   9        1.72       -2.15      3.86 o 
   4   5   9        2.31       -1.94      5.01 o 
   5   5   9        5.23       11.13      6.52 o 
  -6   6   9       45.92       54.91      6.74 o 
  -5   6   9       47.63       53.30      9.55 o 
  -4   6   9       41.45       47.83      9.21 o 
  -3   6   9       67.26       55.68      9.16 o 
  -2   6   9       13.39       11.35      5.81 o 
  -1   6   9        3.86        4.82      5.90 o 
   0   6   9        0.75       -0.17      5.33 o 
   1   6   9        2.32       -0.62      6.14 o 
   2   6   9       14.17       17.28      5.00 o 
   3   6   9       10.95        9.34      6.44 o 
   4   6   9        1.06        2.04      6.00 o 
  -5   7   9       49.25       72.18     11.32 o 
  -4   7   9       52.38       48.82     10.00 o 
  -3   7   9       10.15        7.84      7.08 o 
  -2   7   9       30.73       47.71      9.38 o 
  -1   7   9       15.05       24.76      8.25 o 
   0   7   9        7.52        9.14      6.81 o 
   1   7   9        0.33        1.20      6.31 o 
   2   7   9        0.80        4.56      4.91 o 
   3   7   9        4.36       -4.32      4.49 o 
  -3   8   9        0.07       -3.43      6.93 o 
  -2   8   9       26.61       28.98      8.97 o 
  -1   8   9        0.77       -5.28      5.64 o 
   0   8   9        0.44       -9.60      6.64 o 
   1   8   9        0.41       -7.22      6.17 o 
   2   8   9        0.64       -4.22      6.96 o 
   2 -11  10        3.58       10.55      6.17 o 
  -4 -10  10        2.13       -0.74      5.93 o 
  -3 -10  10        6.66        1.70      6.14 o 
  -2 -10  10       14.36        3.29      6.19 o 
   0 -10  10        0.13        4.65      4.85 o 
   1 -10  10        1.63       -0.60      4.89 o 
   2 -10  10       12.52        8.16      4.53 o 
   3 -10  10       11.39       12.36      4.64 o 
   4 -10  10       25.95       26.05      9.07 o 
  -5  -9  10        0.76       -1.87      5.42 o 
  -4  -9  10       10.96        1.70      5.33 o 
  -3  -9  10       10.26        5.73      5.47 o 
  -2  -9  10       24.43       33.45     10.41 o 
  -1  -9  10        0.53       -5.69      3.89 o 
   0  -9  10        0.74        1.82      4.53 o 
   1  -9  10        1.94        2.64      5.21 o 
   2  -9  10       37.69       40.01      5.49 o 
   3  -9  10       14.06       20.36      4.74 o 
   4  -9  10       63.65       64.74     10.24 o 
   5  -9  10        4.60        4.92      7.08 o 
  -6  -8  10        1.01       -0.55      5.30 o 
  -5  -8  10        1.40       -2.30      4.89 o 
  -4  -8  10       12.45        8.16      4.06 o 
  -3  -8  10        4.89        6.00      3.51 o 
  -2  -8  10        0.87        4.33      3.53 o 
  -1  -8  10        5.09        3.73      4.39 o 
   0  -8  10      186.95      197.98     11.47 o 
   1  -8  10      164.33      164.13      7.28 o 
   2  -8  10        6.09        5.83      3.54 o 
   3  -8  10       33.67       41.56      9.22 o 
   4  -8  10       70.95       60.91      9.86 o 
   5  -8  10       56.97       72.57     11.61 o 
  -6  -7  10        1.44        3.65      5.01 o 
  -5  -7  10        0.48       -0.28      3.08 o 
  -4  -7  10        9.98        9.62      4.04 o 
  -3  -7  10      110.58       99.68      6.07 o 
  -2  -7  10      119.48      127.19     15.60 o 
  -1  -7  10      305.57      304.79     14.51 o 
   0  -7  10      142.63      160.12      9.66 o 
   1  -7  10       79.00       87.27      8.58 o 
   2  -7  10        9.02        8.44      7.92 o 
   3  -7  10      272.36      275.14      9.90 o 
   4  -7  10      155.79      147.30      7.96 o 
   5  -7  10      111.32      119.77     11.42 o 
   6  -7  10        3.06        5.42      7.22 o 
  -6  -6  10        0.54       -2.28      6.48 o 
  -5  -6  10       15.65       16.19      6.55 o 
  -4  -6  10       52.16       71.20      6.11 o 
  -3  -6  10       28.07       34.60      4.54 o 
  -2  -6  10      155.77      172.02      8.32 o 
  -1  -6  10      297.34      321.96      8.63 o 
   0  -6  10       25.90       18.80      6.07 o 
   1  -6  10      469.97      469.12     11.11 o 
   2  -6  10      490.03      483.49     11.98 o 
   3  -6  10      484.16      480.68     12.68 o 
   4  -6  10       46.60       48.46      5.67 o 
   5  -6  10       69.90       68.94     10.05 o 
   6  -6  10       21.52       18.11      8.01 o 
  -7  -5  10        6.01       10.89      7.34 o 
  -6  -5  10       19.28       30.15      7.65 o 
  -5  -5  10      191.42      189.39     12.38 o 
  -4  -5  10       94.63      101.97     10.22 o 
  -3  -5  10       23.40       22.36      6.19 o 
  -2  -5  10      142.83      145.37      9.62 o 
  -1  -5  10      286.93      280.98      7.62 o 
   0  -5  10      281.56      283.52      4.94 o 
   1  -5  10      379.82      413.67     13.79 o 
   2  -5  10       42.95       30.58      3.45 o 
   3  -5  10        7.40        8.19      4.01 o 
   4  -5  10      197.08      195.54      8.18 o 
   5  -5  10      130.21      127.81      7.57 o 
   6  -5  10       69.24       85.32     17.58 o 
   7  -5  10       14.54       14.47      5.61 o 
  -7  -4  10        4.19        5.11      6.98 o 
  -6  -4  10       18.73       19.79      7.27 o 
  -5  -4  10       56.59       59.71      8.64 o 
  -4  -4  10      138.66      127.91      9.86 o 
  -3  -4  10       45.80       40.44      6.86 o 
  -2  -4  10       19.76       21.33      5.16 o 
  -1  -4  10      619.60      670.09     19.02 o 
   0  -4  10     1031.42     1139.05     12.87 o 
   1  -4  10      126.06      116.78      5.41 o 
   2  -4  10       79.86       71.63      5.19 o 
   3  -4  10      921.12      876.97     16.69 o 
   4  -4  10      525.22      534.79     13.43 o 
   5  -4  10       67.29       88.10      7.19 o 
   6  -4  10      116.12      138.09      9.43 o 
   7  -4  10        9.04        2.46      5.53 o 
  -8  -3  10        3.71        0.94      6.45 o 
  -7  -3  10        5.26       12.88      7.08 o 
  -6  -3  10       15.00        3.02      5.49 o 
  -5  -3  10       29.79       33.22      6.86 o 
  -4  -3  10      351.40      414.06     16.19 o 
  -3  -3  10      108.82      115.79      8.76 o 
  -2  -3  10       64.59       86.96      7.60 o 
  -1  -3  10      833.23      891.24     13.73 o 
   0  -3  10     1931.30     2036.61     25.50 o 
   1  -3  10      139.95      109.83      5.10 o 
   2  -3  10      125.01      119.88      5.67 o 
   3  -3  10       42.41       44.58      7.40 o 
   4  -3  10      321.31      294.47      9.65 o 
   5  -3  10      182.41      174.23     12.16 o 
   6  -3  10       48.09       41.52      8.42 o 
   7  -3  10        5.23        4.26      5.50 o 
  -8  -2  10       26.68       22.00      7.94 o 
  -7  -2  10       42.79       46.39      8.88 o 
  -6  -2  10        0.62       -3.31      4.75 o 
  -5  -2  10       56.56       73.60      8.52 o 
  -4  -2  10      465.55      447.79     16.41 o 
  -3  -2  10      291.41      276.44     12.40 o 
  -2  -2  10      221.08      171.00      6.56 o 
  -1  -2  10      110.80       69.61      3.91 o 
   0  -2  10     1049.06     1136.34     16.73 o 
   1  -2  10      178.27      180.18      6.17 o 
   2  -2  10      217.82      244.66      7.59 o 
   3  -2  10      189.31      193.86      7.25 o 
   4  -2  10       15.26       20.20      3.91 o 
   5  -2  10      136.91      127.93     10.43 o 
   6  -2  10       22.22       15.74      6.24 o 
   7  -2  10       35.90       35.84      8.76 o 
  -8  -1  10       10.42        5.09      7.08 o 
  -7  -1  10       18.84       19.17      7.22 o 
  -6  -1  10        1.80        0.62      4.92 o 
  -5  -1  10      519.41      531.06     18.95 o 
  -4  -1  10      661.11      659.63     19.93 o 
  -3  -1  10      334.88      306.24     12.57 o 
  -2  -1  10      498.17      511.75     13.96 o 
  -1  -1  10      233.29      268.41      8.60 o 
   0  -1  10      237.05      251.41      7.01 o 
   1  -1  10      572.72      608.17     14.55 o 
   2  -1  10      102.99       86.99      4.81 o 
   3  -1  10      198.63      167.68      6.67 o 
   4  -1  10       58.77       65.90      8.40 o 
   5  -1  10       69.79       66.47      9.00 o 
   6  -1  10       16.07       11.92      6.81 o 
   7  -1  10       20.09        9.09      6.81 o 
  -8   0  10        6.39        6.21      6.86 o 
  -7   0  10       15.62       21.09      7.15 o 
  -6   0  10        3.74       -1.90      4.37 o 
  -5   0  10        1.58        5.18      4.56 o 
  -4   0  10        4.44        1.39      4.05 o 
  -3   0  10      168.17      200.46      7.16 o 
  -2   0  10      522.44      548.06     10.68 o 
  -1   0  10      478.95      443.05      9.51 o 
   0   0  10       29.31       16.24      4.21 o 
   1   0  10      366.49      360.77      8.65 o 
   2   0  10      120.36      109.40      5.17 o 
   3   0  10       57.82       70.05      7.15 o 
   4   0  10        0.37        1.70      4.25 o 
   5   0  10      215.16      213.86     13.17 o 
   6   0  10       12.12       18.93      6.76 o 
   7   0  10       10.73       11.27      6.93 o 
  -8   1  10       11.83       -0.72      6.12 o 
  -7   1  10       14.65        0.79      5.81 o 
  -6   1  10      187.28      209.04     12.91 o 
  -5   1  10        6.98        0.24      4.20 o 
  -4   1  10      125.50      135.94      9.24 o 
  -3   1  10      167.37      160.54      6.07 o 
  -2   1  10       36.59       24.83      3.38 o 
  -1   1  10      451.56      410.89      9.48 o 
   0   1  10        6.94        8.77      2.69 o 
   1   1  10      141.70      161.74      5.79 o 
   2   1  10      105.73       98.06      4.88 o 
   3   1  10        6.61        3.74      4.27 o 
   4   1  10       61.59       59.88      8.40 o 
   5   1  10      139.86      131.74     10.96 o 
   6   1  10       24.61       21.95      7.96 o 
   7   1  10        0.93       -0.48      6.24 o 
  -7   2  10       28.39       30.75      8.13 o 
  -6   2  10      133.37      143.00     11.20 o 
  -5   2  10        1.33       -2.23      3.96 o 
  -4   2  10       10.87        6.86      3.08 o 
  -3   2  10       88.50       76.35      4.85 o 
  -2   2  10      410.63      430.86      9.96 o 
  -1   2  10      328.16      316.14     11.90 o 
   0   2  10      241.94      248.66      7.29 o 
   1   2  10       37.41       36.99      6.40 o 
   2   2  10       21.28       17.99      5.25 o 
   3   2  10        7.90        8.01      5.13 o 
   4   2  10       26.13       25.64      6.79 o 
   5   2  10       14.12       16.96      6.81 o 
   6   2  10      118.95      120.81     11.56 o 
  -7   3  10       82.52       76.55     11.06 o 
  -6   3  10       64.15       50.26      9.02 o 
  -5   3  10      248.16      230.47      8.72 o 
  -4   3  10       14.78        3.05      3.12 o 
  -3   3  10      101.58      100.45      5.81 o 
  -2   3  10      153.26      151.78      6.26 o 
  -1   3  10       46.47       45.67      6.18 o 
   0   3  10      425.79      429.97     15.93 o 
   1   3  10       10.11        6.07      5.16 o 
   2   3  10       13.48       16.68      4.06 o 
   3   3  10        0.63       -3.09      4.13 o 
   4   3  10        5.46       12.95      6.45 o 
   5   3  10        5.91        1.01      5.78 o 
   6   3  10       40.60       30.47      8.35 o 
  -7   4  10        0.36       -3.72      5.71 o 
  -6   4  10       62.31       58.70      9.50 o 
  -5   4  10       36.61       45.10      6.67 o 
  -4   4  10       19.82        1.35      5.30 o 
  -3   4  10       10.61        9.43      3.63 o 
  -2   4  10       76.47       75.90      8.85 o 
  -1   4  10      112.21      117.64      9.31 o 
   0   4  10        1.37        0.96      4.17 o 
   1   4  10        4.27        4.92      5.06 o 
   2   4  10       13.00        9.83      4.81 o 
   3   4  10        3.70        2.16      5.13 o 
   4   4  10        0.89       -1.54      5.13 o 
   5   4  10        0.56       -4.08      5.78 o 
  -6   5  10       73.36       84.99     10.65 o 
  -5   5  10       44.36       56.95      6.49 o 
  -4   5  10       90.62      111.76     11.56 o 
  -3   5  10        6.17        1.34      4.89 o 
  -2   5  10       26.32       25.12      6.88 o 
  -1   5  10        0.56       -2.35      4.87 o 
   0   5  10       33.87       33.54      7.46 o 
   1   5  10       73.28       94.87     10.77 o 
   2   5  10       43.78       46.82      6.12 o 
   3   5  10        0.10       -3.91      4.32 o 
   4   5  10       10.88       12.43      6.52 o 
   5   5  10        0.46        4.77      6.00 o 
  -5   6  10       59.48       60.04     10.17 o 
  -4   6  10        9.41        9.04      7.05 o 
  -3   6  10        6.45        0.60      5.61 o 
  -2   6  10       30.23       30.97      7.65 o 
  -1   6  10        4.04        3.19      5.52 o 
   0   6  10       10.37        1.58      5.93 o 
   1   6  10        4.53        1.54      5.88 o 
   2   6  10        7.91        8.11      6.50 o 
   3   6  10        0.04        1.66      4.63 o 
   4   6  10        1.38        3.12      6.24 o 
  -4   7  10        1.16        4.39      6.76 o 
  -3   7  10       23.24       25.04      8.30 o 
  -2   7  10       22.97       23.96      7.92 o 
  -1   7  10        0.09        5.40      6.93 o 
   0   7  10        7.58        5.59      6.60 o 
   1   7  10        0.04        1.54      6.24 o 
   3   7  10        1.52        8.12      5.38 o 
  -2   8  10       14.81        6.62      7.56 o 
  -1   8  10        1.87        5.59      7.17 o 
   0   8  10        0.06        1.08      7.24 o 
   1   8  10        1.55       -5.78      7.22 o 
   1 -11  11        0.50       10.77      6.33 o 
  -4 -10  11        3.66       -2.47      6.07 o 
  -3 -10  11        0.81        0.65      5.76 o 
  -1 -10  11       18.39       22.62      7.22 o 
   0 -10  11      108.78      110.47      9.74 o 
   1 -10  11        1.34        0.67      4.82 o 
   2 -10  11       13.44       13.22      6.31 o 
   3 -10  11        4.81        7.79      4.62 o 
  -5  -9  11       13.33       14.51      6.79 o 
  -4  -9  11        5.67        0.84      5.52 o 
  -3  -9  11        0.73        0.42      3.48 o 
  -2  -9  11       13.20        9.77      4.01 o 
  -1  -9  11       40.10       54.29      8.30 o 
   0  -9  11       43.42       60.07      8.32 o 
   1  -9  11       45.76       59.83      8.59 o 
   2  -9  11        0.42       -0.26      3.44 o 
   3  -9  11        4.27       -0.07      3.63 o 
   4  -9  11       43.93       51.17     10.17 o 
  -6  -8  11        8.90        3.77      5.71 o 
  -5  -8  11        1.02       -2.02      4.58 o 
  -4  -8  11        9.77        3.92      3.99 o 
  -3  -8  11       11.95       10.92      7.41 o 
  -2  -8  11       84.95       80.69     11.09 o 
  -1  -8  11       86.25      100.51      9.74 o 
   0  -8  11       26.49       22.96      6.57 o 
   1  -8  11      106.65      113.78      6.65 o 
   2  -8  11        0.43       -0.88      3.21 o 
   3  -8  11       92.65       81.44      7.18 o 
   4  -8  11       48.34       49.51      6.39 o 
   5  -8  11       78.79      126.20     14.15 o 
  -6  -7  11        0.81       -1.10      3.67 o 
  -5  -7  11        3.96        4.77      3.76 o 
  -4  -7  11       17.57       16.34      4.28 o 
  -3  -7  11       23.85       18.47      6.90 o 
  -2  -7  11       45.28       64.09      6.93 o 
  -1  -7  11       24.43       32.96      6.88 o 
   0  -7  11        7.27        3.41      4.75 o 
   1  -7  11        5.41        2.95      3.03 o 
   2  -7  11       14.70       16.12      7.94 o 
   3  -7  11       14.35       17.90      4.25 o 
   4  -7  11       27.02       28.83      5.52 o 
   5  -7  11      113.38      128.94     13.36 o 
   6  -7  11        0.77       -7.27      5.88 o 
  -7  -6  11        5.41       -3.07      6.86 o 
  -6  -6  11       26.40       23.17      8.42 o 
  -5  -6  11       12.68        7.53      6.81 o 
  -4  -6  11        0.23        0.43      5.57 o 
  -3  -6  11       75.65       79.87      6.10 o 
  -2  -6  11       66.84       76.39      5.83 o 
  -1  -6  11       98.76       92.70      5.47 o 
   0  -6  11       72.34       75.30      5.29 o 
   1  -6  11       50.48       54.19      5.45 o 
   2  -6  11        0.65       -0.77      2.14 o 
   3  -6  11        2.76        1.17      2.56 o 
   4  -6  11       87.17       93.78      5.71 o 
   5  -6  11       70.73       66.16     11.11 o 
   6  -6  11       94.39      112.03     13.34 o 
  -7  -5  11       10.44       10.36      7.96 o 
  -6  -5  11       29.69       44.62      9.16 o 
  -5  -5  11        7.31        3.31      6.05 o 
  -4  -5  11        1.44        0.98      5.45 o 
  -3  -5  11       69.49       56.13      8.06 o 
  -2  -5  11      162.48      153.81     10.51 o 
  -1  -5  11      503.78      499.33     10.52 o 
   0  -5  11      469.49      515.81      8.61 o 
   1  -5  11      239.28      233.89      6.18 o 
   2  -5  11       18.00        8.15      2.97 o 
   3  -5  11       19.95       12.40      2.98 o 
   4  -5  11       87.82       92.62      5.73 o 
   5  -5  11       85.64       81.47      7.28 o 
   6  -5  11      154.43      168.08     13.64 o 
  -7  -4  11       65.51       65.58     10.89 o 
  -6  -4  11       84.81       90.51     11.30 o 
  -5  -4  11       59.11       60.21      8.95 o 
  -4  -4  11       16.99       21.16      6.64 o 
  -3  -4  11       20.48       18.02      5.78 o 
  -2  -4  11      187.68      202.94     11.18 o 
  -1  -4  11      499.95      579.82     18.16 o 
   0  -4  11      300.68      320.70      8.43 o 
   1  -4  11       72.50       62.26      4.60 o 
   2  -4  11      485.24      463.65     11.29 o 
   3  -4  11      184.13      187.74     17.33 o 
   4  -4  11      161.17      165.40      7.80 o 
   6  -4  11      102.02      111.24     17.04 o 
  -7  -3  11      114.52       79.35     11.11 o 
  -6  -3  11       58.99       48.00      9.00 o 
  -5  -3  11      170.48      162.47     11.51 o 
  -4  -3  11       62.40       98.35     10.34 o 
  -3  -3  11       46.88       57.60      7.96 o 
  -2  -3  11      295.38      302.18     13.00 o 
  -1  -3  11      245.65      236.40      6.81 o 
   0  -3  11      470.65      437.51      9.74 o 
   1  -3  11      308.24      295.42      8.31 o 
   2  -3  11      164.77      166.90      6.68 o 
   3  -3  11      158.11      133.94      9.30 o 
   4  -3  11       85.29       70.96      6.13 o 
   5  -3  11      180.19      159.74     11.75 o 
   6  -3  11       73.59       60.28      9.55 o 
   7  -3  11       32.05       48.95      8.65 o 
  -8  -2  11        4.58       -4.25      6.45 o 
  -7  -2  11       13.81       -2.93      5.66 o 
  -6  -2  11      164.24      167.18     12.43 o 
  -5  -2  11      103.56      104.59      9.43 o 
  -4  -2  11       23.18       21.11      6.12 o 
  -3  -2  11      362.00      320.20     13.79 o 
  -2  -2  11      234.40      188.33     10.51 o 
  -1  -2  11      132.92      128.47      6.67 o 
   0  -2  11      664.60      739.97     19.71 o 
   1  -2  11      348.76      395.28     11.60 o 
   2  -2  11      165.40      172.34     10.24 o 
   3  -2  11      288.06      278.58      8.85 o 
   4  -2  11      240.46      246.04     10.78 o 
   5  -2  11      252.61      221.75     13.72 o 
   6  -2  11        3.91        2.66      5.47 o 
   7  -2  11       20.01       15.88      7.32 o 
  -8  -1  11       21.65       11.87      7.70 o 
  -7  -1  11        2.32        2.59      5.33 o 
  -6  -1  11      198.40      217.24     13.48 o 
  -5  -1  11       25.91       29.87      6.72 o 
  -4  -1  11       26.55       21.66      5.47 o 
  -3  -1  11      810.28      798.36     21.95 o 
  -2  -1  11      273.93      336.89      8.29 o 
  -1  -1  11        1.06        0.99      1.95 o 
   0  -1  11       12.87       14.18      2.91 o 
   1  -1  11      643.15      657.99     12.61 o 
   2  -1  11      256.52      229.81      7.64 o 
   3  -1  11      136.29      114.28      5.84 o 
   4  -1  11        6.10        2.41      3.13 o 
   5  -1  11        1.02       -0.38      5.28 o 
   6  -1  11       58.77       34.33      8.16 o 
   7  -1  11       17.17       18.54      7.46 o 
  -7   0  11       21.95       17.94      6.72 o 
  -6   0  11      126.33      125.68     11.11 o 
  -5   0  11      128.41      133.71     10.36 o 
  -4   0  11      732.63      762.52     22.12 o 
  -3   0  11      201.42      212.50      6.95 o 
  -2   0  11     1001.82      985.47     15.96 o 
  -1   0  11        7.05        1.39      2.43 o 
   0   0  11      324.56      292.97     13.22 o 
   1   0  11     1071.65     1136.98     17.71 o 
   2   0  11      164.17      169.84      6.51 o 
   3   0  11      114.31      130.98      6.52 o 
   4   0  11       56.38       60.64      8.42 o 
   5   0  11       45.17       31.14      7.24 o 
   6   0  11       73.28       65.63     10.29 o 
  -7   1  11       58.42       58.29      9.86 o 
  -6   1  11        6.66        1.15      5.49 o 
  -5   1  11       70.25       84.27      9.64 o 
  -4   1  11        6.27        6.57      4.75 o 
  -3   1  11      114.76      111.10      5.61 o 
  -2   1  11      528.40      505.70     11.01 o 
  -1   1  11      368.64      400.99      9.68 o 
   0   1  11      115.87      125.18     10.11 o 
   1   1  11       64.39       70.86      4.60 o 
   2   1  11       76.17       77.31      8.71 o 
   3   1  11        2.82       -2.42      3.84 o 
   4   1  11       19.23       20.92      6.26 o 
   5   1  11        2.11        4.61      4.87 o 
   6   1  11       26.52       29.65      7.92 o 
  -7   2  11       46.99       66.95     10.67 o 
  -6   2  11       60.34       37.85      7.84 o 
  -5   2  11       57.86       43.23      7.72 o 
  -4   2  11        4.15        0.21      2.78 o 
  -3   2  11      179.42      175.58      6.90 o 
  -2   2  11       41.74       53.95      4.84 o 
  -1   2  11      963.72      983.68     27.56 o 
   0   2  11       47.33       48.19      7.08 o 
   1   2  11       27.70       35.98      6.67 o 
   2   2  11       88.80       96.60      9.62 o 
   3   2  11       20.71       15.78      5.76 o 
   4   2  11       46.77       33.22      7.20 o 
   5   2  11       19.97       17.56      6.72 o 
   6   2  11        1.92        2.95      6.14 o 
  -7   3  11       11.85       -8.28      5.52 o 
  -6   3  11       20.16       15.28      6.55 o 
  -5   3  11       15.88       21.16      6.45 o 
  -4   3  11        4.94       -2.83      2.97 o 
  -3   3  11       55.44       64.47      8.42 o 
  -2   3  11      108.07      112.72      8.12 o 
  -1   3  11      146.47      144.07      9.74 o 
   0   3  11       20.49       21.59      6.02 o 
   1   3  11        1.23        3.36      4.61 o 
   2   3  11       20.38       25.31      6.69 o 
   3   3  11       23.90       30.83      7.32 o 
   4   3  11        1.52       -3.86      4.49 o 
   5   3  11        6.16        1.56      6.45 o 
  -5   4  11       73.27       71.26      6.56 o 
  -4   4  11       63.27       81.74      6.73 o 
  -3   4  11        3.52        2.78      5.28 o 
  -2   4  11       63.38       65.49      8.90 o 
  -1   4  11       19.65       16.12      6.00 o 
   0   4  11      299.44      317.85     14.94 o 
   1   4  11      132.85      135.89     10.63 o 
   2   4  11        8.70       12.14      6.45 o 
   3   4  11        2.70        1.15      4.65 o 
   4   4  11        0.19        3.12      5.42 o 
   5   4  11        2.49        2.57      6.12 o 
  -6   5  11       10.69       -2.42      5.73 o 
  -5   5  11       19.98       24.40      8.16 o 
  -4   5  11       53.41       57.79      9.74 o 
  -3   5  11       26.44       18.88      6.48 o 
  -2   5  11       14.68       15.40      6.33 o 
  -1   5  11       11.33       10.12      6.02 o 
   0   5  11       81.93      125.65     12.38 o 
   1   5  11       11.74       20.51      6.76 o 
   2   5  11        1.43       -2.11      5.59 o 
   3   5  11        1.24       -3.79      5.13 o 
   4   5  11        4.13       -1.15      6.72 o 
  -5   6  11       19.40       21.61      8.76 o 
  -4   6  11       56.88       56.06      9.74 o 
  -3   6  11        1.89       -1.08      5.93 o 
  -2   6  11        8.37        3.41      6.26 o 
  -1   6  11        9.15        7.82      6.98 o 
   0   6  11       21.89       13.55      6.72 o 
   1   6  11        2.45       -1.49      5.78 o 
   2   6  11        5.61        3.36      6.55 o 
   3   6  11        0.04        1.44      6.79 o 
  -3   7  11        3.30        5.88      7.48 o 
  -2   7  11       14.21        5.76      7.03 o 
  -1   7  11       20.85       38.05      9.86 o 
   0   7  11        0.61       -1.42      6.96 o 
   1   7  11        0.21       -4.17      6.24 o 
   2   7  11        0.11        7.77      7.32 o 
   0 -11  12       23.97       42.53      8.83 o 
   1 -11  12       14.78       15.18      7.10 o 
  -2 -10  12        7.47        9.74      6.12 o 
  -1 -10  12       11.15        6.55      5.97 o 
   0 -10  12       38.67       40.83      7.94 o 
   1 -10  12       49.17       63.98      9.86 o 
   2 -10  12       17.17       21.04      7.03 o 
   3 -10  12        3.70        2.63      4.88 o 
  -4  -9  12        0.26       -2.64      5.18 o 
  -3  -9  12        9.05       10.06      7.30 o 
  -2  -9  12        4.99       14.87      6.28 o 
  -1  -9  12       18.67       21.09      6.57 o 
   0  -9  12        7.77       16.50      6.43 o 
   1  -9  12      139.37      160.48     11.83 o 
   2  -9  12       23.99       21.88     11.41 o 
   3  -9  12       14.94       16.45      4.90 o 
   4  -9  12        0.42       -1.24      7.40 o 
  -5  -8  12        1.59       -0.50      6.46 o 
  -4  -8  12        7.02        2.93      4.11 o 
  -3  -8  12        9.07       12.74      4.35 o 
  -2  -8  12       33.37       28.81      7.22 o 
  -1  -8  12       26.41       29.84      7.12 o 
   0  -8  12        5.41        2.71      5.25 o 
   1  -8  12      247.44      271.53     14.18 o 
   2  -8  12       11.79        6.66      3.88 o 
   3  -8  12       43.49       47.67      6.12 o 
   4  -8  12       21.99       17.19      6.91 o 
   5  -8  12       13.31       18.35      8.40 o 
  -6  -7  12        6.98       11.61      4.73 o 
  -5  -7  12       44.49       40.08      6.09 o 
  -4  -7  12        2.14        3.95      3.50 o 
  -3  -7  12       55.48       77.64      6.53 o 
  -2  -7  12       56.01       80.64      6.37 o 
  -1  -7  12       90.51       96.79      9.91 o 
   0  -7  12        8.17        7.00      5.09 o 
   1  -7  12       20.16       17.38      4.07 o 
   2  -7  12      317.79      316.74     10.90 o 
   3  -7  12       56.07       62.56      6.32 o 
   4  -7  12       43.58       43.10      6.11 o 
   5  -7  12       18.95       36.10      9.04 o 
  -6  -6  12       29.32       30.25      9.16 o 
  -5  -6  12       17.59       11.61      6.69 o 
  -4  -6  12        4.40        6.26      5.97 o 
  -3  -6  12       87.87       96.05     12.15 o 
  -2  -6  12       27.57       23.95      3.99 o 
  -1  -6  12      210.99      191.62     11.71 o 
   0  -6  12       89.98       92.38      8.76 o 
   1  -6  12        5.16       -1.85      2.06 o 
   2  -6  12      456.05      480.38      9.88 o 
   3  -6  12        2.12        4.68      2.79 o 
   4  -6  12       70.49       65.33      6.02 o 
   5  -6  12       12.74       16.71      4.90 o 
   6  -6  12       54.24       59.01     10.57 o 
  -7  -5  12       29.60       40.88      9.88 o 
  -6  -5  12       38.83       44.23      9.72 o 
  -5  -5  12       49.69       46.27      9.14 o 
  -4  -5  12       91.85      104.57     10.89 o 
  -3  -5  12       33.06       34.18      7.03 o 
  -2  -5  12       77.45       73.28      9.16 o 
  -1  -5  12       65.94       71.29      8.54 o 
   0  -5  12      129.48      145.55      4.85 o 
   1  -5  12       77.75       76.97      4.54 o 
   2  -5  12        4.83        2.25      4.29 o 
   3  -5  12      117.45      118.73      5.48 o 
   4  -5  12        1.73        0.28      2.71 o 
   5  -5  12       42.29       40.86      6.00 o 
   6  -5  12      125.53      176.69     10.78 o 
  -7  -4  12       34.74       49.61     10.27 o 
  -6  -4  12        7.05       -3.14      5.85 o 
  -5  -4  12      167.88      160.19     11.95 o 
  -4  -4  12      277.70      273.76     14.51 o 
  -3  -4  12       15.08       32.17      7.15 o 
  -2  -4  12      159.44      184.14     11.27 o 
  -1  -4  12      150.04      172.98     10.65 o 
   0  -4  12      908.22      873.42     15.21 o 
   1  -4  12      139.96      113.12      5.78 o 
   2  -4  12       33.64       27.99      6.08 o 
   3  -4  12        6.47        8.00      3.48 o 
   4  -4  12        0.56       -0.16      3.04 o 
   5  -4  12      153.43      141.29     11.51 o 
   6  -4  12       36.74       50.61      7.66 o 
  -7  -3  12       37.26       35.29      8.85 o 
  -6  -3  12      131.61      115.91     11.06 o 
  -5  -3  12       37.61       44.83      8.30 o 
  -4  -3  12        2.86       -1.49      4.99 o 
  -3  -3  12      141.46      114.45      9.69 o 
  -2  -3  12      171.45      160.07     10.15 o 
  -1  -3  12      285.34      263.63      9.42 o 
   0  -3  12      507.37      493.54     10.90 o 
   1  -3  12      225.91      213.15      7.40 o 
   2  -3  12       99.62      103.29      5.84 o 
   3  -3  12       15.95       15.26      3.77 o 
   4  -3  12      107.12      103.32     10.53 o 
   5  -3  12        8.81        5.18      5.25 o 
   6  -3  12       12.73       15.47      6.62 o 
  -7  -2  12       20.06       20.99      8.32 o 
  -6  -2  12      165.46      171.73     12.55 o 
  -5  -2  12       62.53       59.04      8.78 o 
  -4  -2  12     1109.24     1079.31     28.52 o 
  -3  -2  12       46.38       55.94      8.04 o 
  -2  -2  12      156.08      165.02     10.34 o 
  -1  -2  12      124.45      140.54      5.72 o 
   0  -2  12      242.26      279.01     10.16 o 
   1  -2  12      423.22      444.89     10.52 o 
   2  -2  12       38.84       38.45      7.45 o 
   3  -2  12       47.43       39.49      4.73 o 
   4  -2  12       24.60       18.14      6.90 o 
   5  -2  12        1.63        3.19      4.68 o 
   6  -2  12       24.38       27.18      7.46 o 
  -7  -1  12        3.24        0.82      5.97 o 
  -6  -1  12       86.24       71.05      9.88 o 
  -5  -1  12      372.82      372.56     16.58 o 
  -4  -1  12      331.41      291.68     14.03 o 
  -3  -1  12        1.29       -1.15      4.17 o 
  -2  -1  12       69.46       52.31      4.19 o 
  -1  -1  12      474.80      499.98     10.76 o 
   0  -1  12      461.22      467.16     25.85 o 
   1  -1  12      431.59      419.06     10.22 o 
   2  -1  12      207.28      191.34     11.11 o 
   3  -1  12      113.48       98.98      5.72 o 
   4  -1  12       20.75       12.89      4.19 o 
   5  -1  12       21.08       16.26      6.14 o 
   6  -1  12       22.53       14.75      6.40 o 
  -7   0  12        4.57        2.88      5.88 o 
  -6   0  12        8.50        9.60      5.88 o 
  -5   0  12      381.58      370.84     16.53 o 
  -4   0  12       25.67       28.57      6.50 o 
  -3   0  12       90.67       86.79      8.04 o 
  -2   0  12        1.57        6.56      2.97 o 
  -1   0  12      205.67      175.80      6.55 o 
   0   0  12       42.16       42.47      4.51 o 
   1   0  12      111.78      118.90      5.88 o 
   2   0  12      113.34      112.88      7.08 o 
   3   0  12       16.90       13.60      5.88 o 
   4   0  12       10.63        9.96      4.82 o 
   5   0  12       28.26        6.38      6.19 o 
   6   0  12       14.96       14.49      6.74 o 
  -7   1  12       10.26        4.80      6.67 o 
  -6   1  12        0.94        2.73      5.54 o 
  -5   1  12      374.78      351.02     16.24 o 
  -4   1  12       72.10       57.79      8.42 o 
  -3   1  12      102.95       89.70      7.32 o 
  -2   1  12       60.63       55.45     10.20 o 
  -1   1  12      249.17      260.72      8.13 o 
   0   1  12      125.90      134.32      6.28 o 
   1   1  12       95.36      104.35      8.42 o 
   2   1  12      117.97      121.00      9.50 o 
   3   1  12       53.13       41.19      7.68 o 
   4   1  12       65.03       46.83      7.48 o 
   5   1  12        0.57       -0.72      4.75 o 
   6   1  12       10.73       -0.72      5.49 o 
  -7   2  12       32.67       23.89      8.42 o 
  -6   2  12       27.37       32.91      7.96 o 
  -5   2  12       46.81       41.28      8.13 o 
  -4   2  12      248.80      246.98     12.98 o 
  -3   2  12      114.51      122.18      6.34 o 
  -2   2  12       90.83       92.06     10.42 o 
  -1   2  12      419.94      454.75     10.98 o 
   0   2  12       22.93       29.43      6.88 o 
   1   2  12       38.64       32.36      6.79 o 
   2   2  12       51.76       44.64      7.51 o 
   3   2  12       17.57       20.25      6.36 o 
   4   2  12       21.59       31.33      7.27 o 
   5   2  12        6.11        2.81      6.00 o 
  -6   3  12       34.01       11.75      6.88 o 
  -5   3  12        8.80        5.83      5.61 o 
  -4   3  12      148.23      156.82      9.10 o 
  -3   3  12        2.87       -2.89      2.93 o 
  -2   3  12       70.44       80.87      8.80 o 
  -1   3  12      145.45      142.73     10.27 o 
   0   3  12      435.57      490.18     18.23 o 
   1   3  12        4.33       10.99      5.85 o 
   2   3  12       10.25       18.69      6.33 o 
   3   3  12       16.66        6.09      5.69 o 
   4   3  12        9.71       -3.19      4.68 o 
   5   3  12        9.28        7.20      6.50 o 
  -6   4  12       35.30       44.62      9.21 o 
  -5   4  12       28.18       28.79      7.80 o 
  -4   4  12       12.32       16.24      6.74 o 
  -3   4  12        8.62       12.74      6.52 o 
  -2   4  12       35.20       23.03      6.76 o 
  -1   4  12        3.86        6.24      5.90 o 
   0   4  12      172.75      193.27     12.45 o 
   1   4  12       27.97       38.50      8.08 o 
   2   4  12        9.63        9.26      5.90 o 
   3   4  12       20.69       19.05      6.62 o 
   4   4  12        1.47       -1.85      5.11 o 
  -5   5  12       24.64       12.02      7.20 o 
  -4   5  12       25.67       26.17      7.92 o 
  -3   5  12        9.45       20.99      6.84 o 
  -2   5  12        0.17       -5.76      4.65 o 
  -1   5  12       30.91       38.00      8.11 o 
   0   5  12       55.72       59.40      9.48 o 
   1   5  12      114.35      114.18     10.91 o 
   2   5  12        1.78        3.36      5.57 o 
   3   5  12        0.51       -6.07      4.44 o 
   4   5  12        0.36        0.14      6.69 o 
  -4   6  12        2.32       -1.56      6.31 o 
  -3   6  12        1.89       -1.78      5.61 o 
  -2   6  12        0.14       -3.67      6.02 o 
  -1   6  12       12.78        9.09      7.34 o 
   0   6  12        0.18       -3.05      6.28 o 
   1   6  12       79.36      108.62     12.67 o 
   2   6  12        0.05       -1.18      5.66 o 
  -2   7  12        3.76       15.78      8.66 o 
  -1   7  12        1.93       -2.47      7.17 o 
   0   7  12        1.76        4.49      7.27 o 
  -2 -10  13        1.37        1.15      5.42 o 
  -1 -10  13       12.34       22.43      7.15 o 
   0 -10  13       39.68       47.11      8.92 o 
   1 -10  13       38.59       34.06      8.11 o 
   2 -10  13        8.08       11.85      6.28 o 
  -4  -9  13        1.97       -5.35      3.57 o 
  -3  -9  13        0.17       -5.76      4.75 o 
  -2  -9  13        9.59       13.27      6.81 o 
  -1  -9  13       43.24       39.01      8.13 o 
   0  -9  13      175.25      178.38     12.50 o 
   1  -9  13       11.51       25.55      6.86 o 
   2  -9  13       39.74       35.96      7.92 o 
   3  -9  13       39.16       60.35      7.22 o 
   4  -9  13        0.25       -0.89      4.21 o 
  -5  -8  13       10.54       11.30      4.71 o 
  -4  -8  13        2.32        0.47      3.97 o 
  -3  -8  13        5.66        3.02      6.57 o 
  -2  -8  13        9.32       12.62      6.43 o 
  -1  -8  13       11.49       13.24      6.05 o 
   0  -8  13        8.55       10.89      6.00 o 
   1  -8  13       75.55       88.13     10.20 o 
   2  -8  13      123.04      123.52      7.69 o 
   3  -8  13       65.09       59.85      7.65 o 
   4  -8  13       23.21       20.33      5.04 o 
  -6  -7  13        0.17       -3.05      7.56 o 
  -5  -7  13       91.66       96.30     13.94 o 
  -4  -7  13        7.27        7.88      4.12 o 
  -3  -7  13        4.44        3.20      3.63 o 
  -2  -7  13       22.93       30.08      7.41 o 
  -1  -7  13       37.90       54.02      8.83 o 
   0  -7  13        0.37        0.05      4.56 o 
   1  -7  13      235.83      254.69     13.89 o 
   2  -7  13       88.79       95.85      7.21 o 
   3  -7  13      109.04      113.70      7.37 o 
   4  -7  13       35.86       43.50      6.04 o 
   5  -7  13        4.28        4.22      7.46 o 
  -6  -6  13        5.44        0.70      7.32 o 
  -5  -6  13       59.50       81.18     10.94 o 
  -4  -6  13        7.40        7.65      6.33 o 
  -3  -6  13        4.17       -1.56      5.23 o 
  -2  -6  13       24.51       21.57      6.74 o 
  -1  -6  13       74.01       70.77      9.14 o 
   0  -6  13      117.29      113.99      9.62 o 
   1  -6  13       57.59       66.64      4.48 o 
   2  -6  13      294.46      316.07     11.68 o 
   3  -6  13       53.14       48.80      6.50 o 
   4  -6  13       52.36       47.70      4.95 o 
   5  -6  13       32.58       30.20      5.76 o 
  -7  -5  13       11.53       19.07      8.52 o 
  -6  -5  13        6.53       -7.99      6.67 o 
  -5  -5  13       19.22       25.48      8.30 o 
  -4  -5  13       12.92       22.41      6.98 o 
  -3  -5  13        2.18       -3.53      4.89 o 
  -2  -5  13       63.55       64.10      9.02 o 
  -1  -5  13      317.52      345.67     15.26 o 
   0  -5  13      403.29      416.18     16.62 o 
   1  -5  13        9.40        9.56      3.36 o 
   2  -5  13       90.48       97.63      6.46 o 
   3  -5  13      146.16      148.46     10.84 o 
   4  -5  13      175.96      166.99      9.65 o 
   5  -5  13       68.34       99.29      8.54 o 
   6  -5  13        3.89       -3.00      5.55 o 
  -7  -4  13        6.07       -2.13      6.98 o 
  -6  -4  13       88.36       76.72     11.15 o 
  -5  -4  13       35.49       34.16      8.30 o 
  -4  -4  13       50.88       65.78      9.62 o 
  -3  -4  13       41.73       17.80      6.48 o 
  -2  -4  13       69.31      105.96     10.32 o 
  -1  -4  13      132.16      133.18     10.08 o 
   0  -4  13      251.50      197.27      7.31 o 
   1  -4  13       40.18       31.39      4.36 o 
   2  -4  13        6.32        9.28      3.38 o 
   3  -4  13      309.41      342.61     10.90 o 
   4  -4  13       28.03       32.52      5.02 o 
   5  -4  13       31.58       24.71      7.32 o 
  -7  -3  13        0.18       -8.59      6.40 o 
  -6  -3  13       53.18       56.78     10.24 o 
  -5  -3  13      105.77      112.67     10.63 o 
  -4  -3  13      221.91      208.41     12.81 o 
  -3  -3  13      145.50      120.01     10.60 o 
  -2  -3  13       82.38       84.46      8.97 o 
  -1  -3  13      225.07      198.29     11.51 o 
   0  -3  13      347.19      311.57     10.27 o 
   1  -3  13      271.95      272.55      9.62 o 
   2  -3  13       11.37       15.13      3.60 o 
   3  -3  13        8.82       11.56      3.89 o 
   4  -3  13       62.59       61.64      6.16 o 
   5  -3  13       26.46       14.08      6.26 o 
   6  -3  13       25.97       11.47      6.28 o 
  -7  -2  13       10.70       -5.25      6.24 o 
  -6  -2  13       48.66       54.79      9.60 o 
  -5  -2  13       71.69       58.27      9.31 o 
  -4  -2  13       23.99       23.00      6.48 o 
  -3  -2  13      349.11      366.90     16.17 o 
  -2  -2  13        3.22        3.89      5.16 o 
  -1  -2  13      121.62      129.74      5.90 o 
   0  -2  13       81.93       97.57      5.45 o 
   1  -2  13      384.48      376.56     10.05 o 
   2  -2  13       82.03       76.87      6.01 o 
   3  -2  13        5.52       -1.06      2.74 o 
   4  -2  13       37.99       29.17      4.85 o 
   5  -2  13        4.91       -2.09      4.49 o 
   6  -2  13       16.41        4.39      6.48 o 
  -7  -1  13       21.26       22.05      8.18 o 
  -6  -1  13       64.72       60.09      9.69 o 
  -5  -1  13      263.68      242.38     14.42 o 
  -4  -1  13      136.29      128.07     10.39 o 
  -3  -1  13      668.12      653.61     20.87 o 
  -2  -1  13      355.83      293.62     13.43 o 
  -1  -1  13      113.20      101.28      5.57 o 
   0  -1  13       31.28       27.74      4.37 o 
   1  -1  13      427.78      393.48     10.32 o 
   2  -1  13      281.65      262.74      8.81 o 
   3  -1  13        4.55        6.36      3.19 o 
   4  -1  13        0.27        4.17      4.82 o 
   5  -1  13       18.91        4.29      6.02 o 
   6  -1  13        2.02       -0.14      5.88 o 
  -7   0  13        1.10       -5.35      5.23 o 
  -6   0  13       60.40       64.98      9.93 o 
  -5   0  13      151.74      156.52     12.02 o 
  -4   0  13      127.37      130.62     10.24 o 
  -3   0  13      593.33      575.87     19.26 o 
  -2   0  13      418.32      410.84     15.84 o 
  -1   0  13       70.33       72.42      5.16 o 
   0   0  13      194.59      205.10      7.52 o 
   1   0  13      318.97      356.76      9.84 o 
   2   0  13      170.86      173.65     11.18 o 
   3   0  13        5.98       10.55      5.57 o 
   4   0  13        0.23       -4.22      4.22 o 
   5   0  13        0.39       -4.85      4.99 o 
   6   0  13        0.07        1.03      5.16 o 
  -7   1  13       66.14       50.86     10.58 o 
  -6   1  13       20.03       16.12      7.70 o 
  -5   1  13       72.81       74.34      9.79 o 
  -4   1  13      255.90      237.51     12.95 o 
  -3   1  13       90.80       96.24      9.86 o 
  -2   1  13      187.29      184.09      8.71 o 
  -1   1  13      319.64      285.52      8.84 o 
   0   1  13      302.62      333.02      9.46 o 
   1   1  13       31.50       34.76      7.20 o 
   2   1  13       55.78       56.28      8.23 o 
   3   1  13       34.12       33.08      7.92 o 
   4   1  13        4.87        0.94      4.92 o 
   5   1  13        0.09       -5.28      4.46 o 
  -6   2  13        2.28        2.54      6.05 o 
  -5   2  13       15.57       12.81      6.60 o 
  -4   2  13       87.03       92.60     10.32 o 
  -3   2  13       38.32       49.42      8.10 o 
  -2   2  13      300.54      299.54      9.49 o 
  -1   2  13       90.97       84.68      8.11 o 
   0   2  13      109.91      103.73      9.04 o 
   1   2  13        1.66       -5.95      4.05 o 
   2   2  13       38.74       43.01      8.42 o 
   3   2  13       33.68       29.31      7.10 o 
   4   2  13       17.27        9.81      6.40 o 
   5   2  13        0.41       -1.08      5.11 o 
  -6   3  13       30.88       19.33      7.94 o 
  -5   3  13        0.78        1.75      5.61 o 
  -4   3  13      126.90      113.47      9.86 o 
  -3   3  13      190.12      188.26     11.54 o 
  -2   3  13       93.26      108.12      9.50 o 
  -1   3  13        7.77       11.20      5.54 o 
   0   3  13       46.81       67.70      9.19 o 
   1   3  13       61.69       92.14     10.43 o 
   2   3  13       44.92       43.61      8.35 o 
   3   3  13       14.63       16.89      7.20 o 
   4   3  13        2.61       -3.33      4.80 o 
  -4   4  13       25.93       19.38      7.15 o 
  -3   4  13       84.52       96.46     10.91 o 
  -2   4  13       13.11        6.05      6.09 o 
  -1   4  13       50.50       72.28      9.98 o 
   0   4  13       21.63       25.74      7.36 o 
   1   4  13      144.25      152.01     11.97 o 
   2   4  13        3.36        3.12      5.73 o 
   3   4  13        0.53        0.02      6.12 o 
   4   4  13        0.08        2.02      5.49 o 
  -4   5  13        0.45        3.38      6.74 o 
  -3   5  13       42.02       44.19      9.31 o 
  -2   5  13        2.20        5.85      6.28 o 
  -1   5  13        3.91       12.35      6.76 o 
   0   5  13        4.06        5.97      6.43 o 
   1   5  13       24.25       23.29      7.89 o 
   2   5  13        0.26       -2.69      5.25 o 
   3   5  13        1.73        1.34      5.23 o 
  -3   6  13       25.72       45.63     10.20 o 
  -2   6  13        6.87        3.05      6.21 o 
  -1   6  13        0.99       -5.64      6.76 o 
   0   6  13       15.56       20.99      8.42 o 
   1   6  13       21.28       21.95      8.13 o 
  -2 -10  14        2.68        3.72      5.73 o 
  -1 -10  14       26.70       34.52      7.89 o 
   0 -10  14        0.64        3.81      6.28 o 
   1 -10  14        5.18        9.69      6.33 o 
   2 -10  14        7.10       11.30      6.48 o 
  -4  -9  14        9.27        1.80      6.67 o 
  -3  -9  14        0.57        0.58      6.07 o 
  -2  -9  14        4.80        7.44      6.28 o 
  -1  -9  14        5.67        7.51      6.38 o 
   0  -9  14       10.37       13.89      6.45 o 
   1  -9  14       51.25       81.13     10.51 o 
   2  -9  14       15.63       20.70      6.93 o 
   3  -9  14        1.87       -3.27      6.82 o 
  -5  -8  14       45.93       31.41      5.92 o 
  -4  -8  14        6.66        4.51      8.49 o 
  -3  -8  14       19.38       31.33      8.16 o 
  -2  -8  14        0.38        0.26      5.66 o 
  -1  -8  14       13.31       15.93      6.79 o 
   0  -8  14      102.06      115.31     11.63 o 
   1  -8  14       77.81       85.83     10.34 o 
   2  -8  14       55.24       55.34      9.16 o 
   3  -8  14       21.42       14.37      4.61 o 
   4  -8  14        7.05        5.35      4.22 o 
  -5  -7  14       58.28       58.55     12.10 o 
  -4  -7  14       18.82       23.45      4.91 o 
  -3  -7  14       64.38       79.28     10.48 o 
  -2  -7  14        1.44        5.69      6.02 o 
  -1  -7  14        1.31       -2.64      5.01 o 
   0  -7  14       67.57       71.65      9.14 o 
   1  -7  14      165.72      170.08     11.99 o 
   2  -7  14      115.31      125.41      7.41 o 
   3  -7  14       50.20       51.37      4.91 o 
   4  -7  14       27.22       22.53      7.40 o 
   5  -7  14        1.99       -3.98      6.50 o 
  -6  -6  14        0.09       -7.39      6.19 o 
  -5  -6  14       50.10       47.88      9.45 o 
  -4  -6  14      220.42      186.65     13.24 o 
  -3  -6  14       47.95       60.86      9.69 o 
  -2  -6  14       29.70       24.52      6.96 o 
  -1  -6  14        5.90        5.37      5.30 o 
   0  -6  14       51.56       64.98      8.76 o 
   1  -6  14       78.64       89.28      5.20 o 
   2  -6  14      201.98      212.48      7.02 o 
   3  -6  14      109.58      113.42      5.79 o 
   4  -6  14       35.45       32.83      4.46 o 
   5  -6  14       14.83       17.99      5.32 o 
  -6  -5  14       18.07       14.25      8.16 o 
  -5  -5  14       19.80       12.93      7.41 o 
  -4  -5  14      327.97      311.30     15.98 o 
  -3  -5  14        0.99       -3.89      5.30 o 
  -2  -5  14       78.67       73.93      9.64 o 
  -1  -5  14       14.49       19.69      6.33 o 
   0  -5  14       47.65       38.74      7.05 o 
   1  -5  14       80.93       76.37      5.74 o 
   2  -5  14      252.18      241.98      9.17 o 
   3  -5  14       41.32       50.19      5.88 o 
   4  -5  14       24.23       31.66      7.77 o 
   5  -5  14       40.31       63.27      7.89 o 
  -6  -4  14       30.67       22.38      8.35 o 
  -5  -4  14       13.41        6.72      6.76 o 
  -4  -4  14       86.84       93.10     11.03 o 
  -3  -4  14       52.81       75.01      9.55 o 
  -2  -4  14       73.12       72.78      9.57 o 
  -1  -4  14       61.32       54.43      8.25 o 
   0  -4  14      212.79      183.34      7.24 o 
   1  -4  14      155.00      152.15      7.01 o 
   2  -4  14       44.34       43.27      5.07 o 
   3  -4  14      187.11      203.37     15.05 o 
   4  -4  14      125.63      128.38      7.63 o 
   5  -4  14       96.65       71.61     10.32 o 
  -7  -3  14       39.74       57.38     11.32 o 
  -6  -3  14       53.64       65.20     10.65 o 
  -5  -3  14       35.16       29.34      8.04 o 
  -4  -3  14       45.25       26.68      7.65 o 
  -3  -3  14      722.03      754.12     23.63 o 
  -2  -3  14        2.42       -1.99      4.68 o 
  -1  -3  14       78.56       64.07      8.32 o 
   0  -3  14      107.26      104.93      5.88 o 
   1  -3  14      145.45      148.36      6.85 o 
   2  -3  14       38.23       45.30      5.16 o 
   3  -3  14      161.86      149.52      7.56 o 
   4  -3  14       73.14       73.56      6.77 o 
   5  -3  14       39.31       25.48      7.32 o 
  -7  -2  14       12.80       15.28      8.42 o 
  -6  -2  14       18.12       14.27      7.44 o 
  -5  -2  14      124.34      110.95     11.87 o 
  -4  -2  14      133.25      109.68     10.36 o 
  -3  -2  14      547.83      581.48     20.49 o 
  -2  -2  14       15.23        3.12      5.21 o 
  -1  -2  14       26.28       44.09      6.88 o 
   0  -2  14      104.20      113.67     11.30 o 
   1  -2  14      594.34      547.55     12.72 o 
   2  -2  14       71.35       57.09      5.44 o 
   3  -2  14       25.86       20.17      4.52 o 
   4  -2  14       68.21       62.30      9.67 o 
   5  -2  14       16.79       10.22      6.48 o 
  -7  -1  14       25.17        4.77      6.74 o 
  -6  -1  14        5.42        0.77      6.72 o 
  -5  -1  14       66.00       83.14     11.08 o 
  -4  -1  14      104.32      107.08     10.08 o 
  -3  -1  14       31.73       11.44      6.02 o 
  -2  -1  14        1.21        1.51      4.92 o 
  -1  -1  14       10.33        7.86      3.32 o 
   0  -1  14      203.01      188.21      7.52 o 
   1  -1  14      247.93      230.48      8.30 o 
   2  -1  14       88.41       89.23      6.00 o 
   3  -1  14        1.74       -5.97      3.98 o 
   4  -1  14        5.83       -2.09      4.63 o 
   5  -1  14       11.09        6.19      5.33 o 
  -7   0  14       33.38       26.08      9.07 o 
  -6   0  14       13.78        4.58      6.38 o 
  -5   0  14      106.34       94.71     11.25 o 
  -4   0  14      173.71      189.36     12.43 o 
  -3   0  14       60.38       76.95      9.09 o 
  -2   0  14        6.53        4.10      3.26 o 
  -1   0  14       51.30       48.43      7.24 o 
   0   0  14       64.85       89.15      6.48 o 
   1   0  14       28.21       36.29      4.54 o 
   2   0  14      242.31      274.79     14.11 o 
   3   0  14        5.85       -4.82      4.97 o 
   4   0  14        4.46        0.70      4.70 o 
   5   0  14       21.57        3.12      5.59 o 
  -6   1  14        6.73        1.99      6.69 o 
  -5   1  14       29.16       20.22      7.27 o 
  -4   1  14      123.31       97.11     10.65 o 
  -3   1  14       88.22       91.08      9.60 o 
  -2   1  14      104.86      114.38      6.57 o 
  -1   1  14       45.52       40.26      5.42 o 
   0   1  14       11.22       11.11      5.25 o 
   1   1  14       16.34        8.49      5.33 o 
   2   1  14      129.47      136.30     10.82 o 
   3   1  14       46.72       44.16      8.88 o 
   4   1  14        1.24       -0.43      4.37 o 
   5   1  14        0.47        2.95      5.30 o 
  -6   2  14       37.32       47.16      9.40 o 
  -5   2  14       37.72       30.78      8.04 o 
  -4   2  14      144.32      132.66     11.11 o 
  -3   2  14      157.78      176.14      8.05 o 
  -2   2  14      139.02      130.11      9.64 o 
  -1   2  14       36.52       35.81      7.12 o 
   0   2  14       16.98       21.69      6.17 o 
   1   2  14       91.94      112.91     11.18 o 
   2   2  14       47.05       53.28      8.95 o 
   3   2  14       53.15       56.54      9.07 o 
   4   2  14        0.49       -3.93      5.33 o 
  -5   3  14        4.64        8.64      6.62 o 
  -3   3  14       33.22       36.20      7.63 o 
  -2   3  14       15.95       15.04      6.05 o 
  -1   3  14       65.69       60.04      8.83 o 
   0   3  14       82.41       79.71      9.91 o 
   1   3  14       31.33       40.66      8.13 o 
   2   3  14        1.53       -3.48      5.73 o 
   3   3  14       18.41       27.06      7.60 o 
   4   3  14        9.14       -0.79      5.06 o 
  -3   4  14       44.68       42.46      8.35 o 
  -2   4  14       32.09       39.13      8.25 o 
  -1   4  14       52.72       67.62     10.17 o 
   0   4  14       34.42       30.51      8.28 o 
   1   4  14        2.69       -2.69      5.85 o 
   2   4  14       14.65        9.00      5.90 o 
   3   4  14       13.82        7.58      6.17 o 
  -4   5  14        3.70        4.87      7.00 o 
  -3   5  14        7.08        7.56      7.41 o 
  -2   5  14        4.90        3.33      6.26 o 
  -1   5  14       27.15       21.11      7.89 o 
   0   5  14       18.36       17.63      7.58 o 
   1   5  14       17.96       26.89      9.07 o 
   2   5  14       17.50        8.56      6.33 o 
  -1   6  14       12.60       27.99      9.52 o 
  -1 -10  15        7.65        3.33      6.38 o 
   0 -10  15       16.45       18.35      7.27 o 
   1 -10  15       12.68       19.48      7.10 o 
  -3  -9  15        2.47        0.14      6.14 o 
  -2  -9  15        0.40       -7.58      5.59 o 
  -1  -9  15       25.22       28.50      7.87 o 
   0  -9  15       15.74       16.05      7.34 o 
   1  -9  15        3.52       -2.16      5.28 o 
   2  -9  15        6.08        6.93      6.21 o 
  -4  -8  15       34.39       25.31      8.90 o 
  -3  -8  15       33.85       17.61      7.53 o 
  -2  -8  15        5.64       -1.10      5.57 o 
  -1  -8  15        0.32       -1.18      5.57 o 
   0  -8  15       21.95       21.69      7.20 o 
   1  -8  15       10.93       11.78      6.26 o 
   2  -8  15       45.11       44.91      8.61 o 
   3  -8  15       20.52       14.03      4.85 o 
  -5  -7  15        8.92        6.15      4.19 o 
  -4  -7  15       81.00       94.83     12.19 o 
  -3  -7  15       22.06       20.56      7.22 o 
  -2  -7  15        1.65        2.83      5.93 o 
  -1  -7  15       11.21        1.63      5.59 o 
   0  -7  15       36.87       26.00      6.79 o 
   1  -7  15       47.89       64.50      9.21 o 
   2  -7  15      105.75      117.04      6.31 o 
   3  -7  15       14.45       11.58      3.68 o 
   4  -7  15        0.89       -4.30      3.14 o 
  -5  -6  15       13.73       17.20      8.04 o 
  -4  -6  15       53.44       60.98     10.03 o 
  -3  -6  15       38.68       15.40      7.36 o 
  -2  -6  15      116.71      127.71     12.02 o 
  -1  -6  15       22.30       26.36      7.39 o 
   0  -6  15       82.98       79.04      9.79 o 
   1  -6  15      163.31      160.19     11.54 o 
   2  -6  15       74.91       81.21      5.60 o 
   3  -6  15       35.08       32.20      5.12 o 
   4  -6  15       11.70        6.48      3.72 o 
  -6  -5  15        2.30       -0.72      7.36 o 
  -5  -5  15       57.10       59.08     10.17 o 
  -4  -5  15       76.75       86.93     10.99 o 
  -3  -5  15      199.12      207.43     13.39 o 
  -2  -5  15      134.19      140.93     11.15 o 
  -1  -5  15       10.74       18.50      6.62 o 
   0  -5  15        2.83       -2.06      5.04 o 
   1  -5  15       76.24       66.41      7.64 o 
   2  -5  15       47.07       36.45      5.25 o 
   3  -5  15      185.41      204.99      9.27 o 
   4  -5  15       58.36       69.43      7.63 o 
   5  -5  15       24.78       41.78      7.54 o 
  -6  -4  15       13.14       15.62      7.96 o 
  -5  -4  15        9.01        4.15      6.62 o 
  -4  -4  15      123.95      117.98     11.06 o 
  -3  -4  15      385.57      416.70     17.78 o 
  -2  -4  15      106.12      115.55     11.56 o 
  -1  -4  15      208.42      180.42     11.97 o 
   0  -4  15       24.58       25.86      6.67 o 
   1  -4  15       95.14       89.72      6.54 o 
   2  -4  15       73.67       89.20      6.38 o 
   3  -4  15      142.19      156.98      8.19 o 
   4  -4  15       41.66       48.06      6.17 o 
   5  -4  15        1.81        2.57      6.38 o 
  -6  -3  15       11.56       10.53      7.32 o 
  -5  -3  15       37.30       52.68      9.55 o 
  -4  -3  15       20.02       11.71      7.05 o 
  -3  -3  15      139.28      119.92     10.60 o 
  -2  -3  15       37.42       28.95      7.39 o 
  -1  -3  15      208.13      197.38     12.14 o 
   0  -3  15       22.48       25.65      4.20 o 
   1  -3  15       38.96       47.58      5.26 o 
   2  -3  15      114.97      121.71      6.84 o 
   3  -3  15       92.59       84.92      7.11 o 
   4  -3  15       87.35      101.42     12.37 o 
   5  -3  15       11.69        0.24      5.45 o 
  -6  -2  15       47.77       46.06      9.72 o 
  -5  -2  15      101.33      104.42     11.90 o 
  -4  -2  15        7.51        1.63      5.71 o 
  -3  -2  15       23.31       19.55      6.98 o 
  -2  -2  15      323.56      375.83     16.00 o 
  -1  -2  15       91.16      113.66      9.60 o 
   0  -2  15       51.86       54.90      7.38 o 
   1  -2  15        1.39        2.02      2.91 o 
   2  -2  15      116.08       99.32      6.35 o 
   3  -2  15       34.36       33.53      5.27 o 
   4  -2  15       47.57       37.49      8.20 o 
   5  -2  15       27.30       25.02      7.10 o 
  -6  -1  15       24.70       20.01      7.94 o 
  -5  -1  15      176.11      191.98     13.51 o 
  -4  -1  15      128.58      121.02     10.89 o 
  -3  -1  15        7.12        7.96      5.81 o 
  -2  -1  15      589.00      579.10     19.74 o 
  -1  -1  15        2.00       -2.58      2.87 o 
   0  -1  15      123.66      109.61      6.14 o 
   1  -1  15       95.87       97.65      6.16 o 
   2  -1  15      149.62      149.88     11.08 o 
   3  -1  15       28.27       30.51      7.87 o 
   4  -1  15       31.07       19.12      7.10 o 
   5  -1  15       39.25       18.16      6.57 o 
  -6   0  15       39.06       34.83      9.31 o 
  -5   0  15       66.94       70.21     10.58 o 
  -4   0  15       69.54       72.52     10.17 o 
  -3   0  15        3.86       -0.89      5.66 o 
  -2   0  15       62.84       59.95      8.64 o 
  -1   0  15       72.34       91.79      6.17 o 
   0   0  15       19.40       30.42      4.63 o 
   1   0  15       41.77       56.06      8.16 o 
   2   0  15       69.84       84.58     10.10 o 
   3   0  15        8.62        3.29      5.30 o 
   4   0  15        4.83       -1.97      5.47 o 
   5   0  15       14.11        7.48      5.54 o 
  -6   1  15       50.55       60.33     10.77 o 
  -5   1  15       15.54        7.29      6.86 o 
  -4   1  15      137.56      128.36     11.44 o 
  -3   1  15       57.36       54.19      8.80 o 
  -2   1  15        4.35       -3.60      3.06 o 
  -1   1  15      124.98      135.80     10.05 o 
   0   1  15        6.67        7.10      5.13 o 
   1   1  15       60.59       75.18      9.60 o 
   2   1  15       34.27       34.45      8.16 o 
   3   1  15       48.30       56.68      9.79 o 
   4   1  15        3.79        3.12      4.89 o 
  -5   2  15        8.21        1.32      6.28 o 
  -4   2  15       36.39       40.59      8.37 o 
  -3   2  15       56.59       68.06      9.64 o 
  -2   2  15       25.48       22.33      6.93 o 
  -1   2  15       11.70        4.89      5.21 o 
   0   2  15        6.62       12.50      6.21 o 
   1   2  15        5.19        4.73      5.83 o 
   2   2  15        1.98        9.09      6.69 o 
   3   2  15       79.18       83.84     11.18 o 
   4   2  15        2.19       -1.44      4.75 o 
  -5   3  15       20.49       13.34      7.39 o 
  -3   3  15      132.95      134.65     11.27 o 
  -2   3  15       40.94       55.03      9.21 o 
  -1   3  15        0.51        6.24      5.81 o 
   0   3  15        0.16       -1.56      5.73 o 
   1   3  15        0.22        3.89      5.64 o 
   2   3  15       53.03       46.59      8.56 o 
   3   3  15       24.39       21.11      6.64 o 
  -3   4  15       10.22       16.96      7.51 o 
  -2   4  15       18.98       11.61      7.17 o 
  -1   4  15        7.85       12.04      7.22 o 
   0   4  15        0.13       -1.18      5.61 o 
   1   4  15        4.76       -5.78      5.76 o 
   2   4  15        1.93        3.41      6.74 o 
  -2   5  15       36.68       60.02     10.46 o 
  -1   5  15        6.61        9.69      7.15 o 
   0   5  15        1.56        8.08      6.72 o 
  -2  -9  16       14.68       17.54      7.84 o 
  -1  -9  16        1.07        5.49      6.26 o 
   0  -9  16        8.56       15.02      7.44 o 
   1  -9  16       12.26       15.66      7.03 o 
   2  -9  16       15.86       17.85      7.29 o 
  -4  -8  16        5.10        5.88      7.41 o 
  -3  -8  16        1.24       -8.82      5.88 o 
  -2  -8  16       23.73       20.20      7.63 o 
  -1  -8  16        2.23        5.16      6.07 o 
   0  -8  16       12.24       10.43      6.36 o 
   1  -8  16       40.40       33.82      7.87 o 
   2  -8  16        6.86       11.18      6.19 o 
   3  -8  16       10.95        9.38      6.67 o 
  -4  -7  16       20.69       15.45      8.08 o 
  -3  -7  16       28.17       24.83      8.18 o 
  -2  -7  16       15.74       10.20      6.57 o 
  -1  -7  16        5.39       -1.42      5.59 o 
   0  -7  16       15.70       36.05      8.11 o 
   1  -7  16       54.37       74.24     10.17 o 
   2  -7  16       12.05       12.62      6.14 o 
   3  -7  16       17.78       15.29      3.97 o 
  -5  -6  16       37.77       37.78      9.04 o 
  -4  -6  16       28.11       32.26      8.78 o 
  -3  -6  16       68.91       64.60     10.22 o 
  -2  -6  16        9.45        8.52      6.09 o 
  -1  -6  16        4.88        4.17      5.61 o 
   0  -6  16        0.39        1.66      4.85 o 
   1  -6  16       12.71       10.75      5.93 o 
   2  -6  16       56.92       59.64      7.33 o 
   3  -6  16       15.93        7.82      3.52 o 
   4  -6  16       23.79       19.67      4.36 o 
  -5  -5  16       25.59       20.44      8.56 o 
  -4  -5  16       23.41       16.91      7.39 o 
  -3  -5  16       78.86       70.38     10.41 o 
  -2  -5  16       57.58       66.28      9.84 o 
  -1  -5  16       38.90       42.58      8.18 o 
   0  -5  16        0.89        0.82      5.04 o 
   1  -5  16       41.11       42.20      7.53 o 
   2  -5  16       79.97       96.93      7.54 o 
   3  -5  16       24.89       22.20      5.03 o 
   4  -5  16        6.03        8.07      4.66 o 
  -6  -4  16        8.43        2.37      7.10 o 
  -5  -4  16       17.29       16.55      7.39 o 
  -4  -4  16       62.28       55.22      9.62 o 
  -3  -4  16       26.34       44.50      9.26 o 
  -2  -4  16      139.41      139.97     11.37 o 
  -1  -4  16      122.43       95.09     10.70 o 
   0  -4  16       16.11        3.57      5.49 o 
   1  -4  16       21.33       29.38      4.88 o 
   2  -4  16       39.09       46.93      5.66 o 
   3  -4  16       94.07      108.99      8.03 o 
   4  -4  16       25.80       21.62      5.31 o 
  -6  -3  16       15.35       23.77      8.78 o 
  -5  -3  16        9.41       20.51      8.01 o 
  -4  -3  16      110.85      127.74     12.62 o 
  -3  -3  16      293.29      285.41     15.14 o 
  -2  -3  16      456.38      485.07     19.21 o 
  -1  -3  16       99.69      113.42     11.66 o 
   0  -3  16       10.39       15.66      6.02 o 
   1  -3  16        3.06       -2.05      3.02 o 
   2  -3  16       90.49       96.30      9.31 o 
   3  -3  16       45.51       32.57      6.15 o 
   4  -3  16       33.28       34.48      9.46 o 
  -6  -2  16        8.19        0.94      6.57 o 
  -5  -2  16       19.17        7.84      7.00 o 
  -4  -2  16       38.51       40.59      8.68 o 
  -3  -2  16      267.18      251.61     14.30 o 
  -2  -2  16       38.09       55.77      9.07 o 
  -1  -2  16       56.01       70.55      9.09 o 
   0  -2  16      240.67      243.38      8.83 o 
   1  -2  16        0.43       -3.61      2.85 o 
   2  -2  16       81.58       71.94      6.55 o 
   3  -2  16       16.12       13.51      6.36 o 
   4  -2  16       38.29       46.37      8.76 o 
  -6  -1  16       45.56       41.60     10.05 o 
  -5  -1  16       23.01       22.14      7.89 o 
  -4  -1  16       40.38       44.64      9.26 o 
  -3  -1  16       43.55       34.06      7.94 o 
  -2  -1  16       69.63       70.53      9.00 o 
  -1  -1  16      158.06      152.16     11.15 o 
   0  -1  16      118.18      124.19      7.26 o 
   1  -1  16       12.03       15.17      4.13 o 
   2  -1  16        7.57       -2.81      4.32 o 
   3  -1  16       29.12       26.05      7.22 o 
   4  -1  16       11.58       10.82      6.09 o 
  -6   0  16        0.72       -1.42      6.93 o 
  -5   0  16       39.86       33.82      8.78 o 
  -4   0  16       89.11       59.76     10.03 o 
  -3   0  16       12.92        5.88      6.67 o 
  -2   0  16      100.84       93.75     10.27 o 
  -1   0  16      101.84      108.01      8.54 o 
   0   0  16       73.57       90.08     10.08 o 
   1   0  16       68.04       97.32     10.75 o 
   2   0  16        2.48       -0.14      5.06 o 
   3   0  16       47.08       40.92      8.61 o 
   4   0  16       13.95        6.21      5.71 o 
  -5   1  16       40.87       37.16      9.55 o 
  -4   1  16      100.47      125.29     11.35 o 
  -3   1  16       88.27       97.20     10.89 o 
  -1   1  16       94.01       99.79      9.09 o 
   0   1  16       20.82       17.87      6.17 o 
   1   1  16       14.05       13.82      6.67 o 
   2   1  16       20.54       26.03      7.39 o 
   3   1  16       11.56       15.28      7.41 o 
   4   1  16        7.90        6.33      5.76 o 
  -5   2  16        6.96        1.10      7.72 o 
  -4   2  16       86.35       93.05     11.20 o 
  -2   2  16        1.28        4.44      5.66 o 
  -1   2  16        5.78        2.64      5.54 o 
   0   2  16       44.08       52.10      8.66 o 
   1   2  16       36.40       68.30     10.17 o 
   2   2  16       34.40       30.23      7.56 o 
   3   2  16        0.51       -2.47      4.51 o 
  -2   3  16        9.07        5.95      6.12 o 
  -1   3  16        0.49       -2.02      6.02 o 
   0   3  16       17.84       18.66      7.00 o 
   1   3  16        0.09        0.62      5.21 o 
   2   3  16        0.28        2.30      5.85 o 
  -3   4  16       43.61       63.11     10.46 o 
  -2   4  16       19.87       34.42      8.80 o 
  -1   4  16        1.17       -4.29      6.40 o 
   0   4  16        3.34        5.54      7.12 o 
   1   4  16        4.80        8.90      6.74 o 
  -1  -9  17        9.53        8.49      6.93 o 
   0  -9  17        6.22       14.23      7.44 o 
  -3  -8  17        4.91       11.27      7.89 o 
  -2  -8  17       11.69       11.63      7.29 o 
  -1  -8  17       10.67       12.67      6.88 o 
   0  -8  17       17.59       24.47      7.77 o 
   1  -8  17        5.32        0.60      5.21 o 
   2  -8  17       50.68       50.54      9.38 o 
  -4  -7  17        4.69        4.29      7.46 o 
  -3  -7  17        1.34        0.34      6.40 o 
  -2  -7  17        0.76       -7.89      5.57 o 
  -1  -7  17       40.17       25.19      7.82 o 
   0  -7  17        7.20       16.79      6.76 o 
   1  -7  17       41.25       55.20      9.24 o 
   2  -7  17       31.90       30.44      7.77 o 
   3  -7  17       21.14       12.30      4.54 o 
  -5  -6  17        0.16       -6.57      6.81 o 
  -4  -6  17       15.90       21.52      8.18 o 
  -3  -6  17       27.26       35.38      8.59 o 
  -2  -6  17        2.32       -2.18      6.02 o 
  -1  -6  17       56.31       75.59     10.22 o 
   0  -6  17       18.45        9.43      6.19 o 
   1  -6  17       58.58       49.70      8.88 o 
   2  -6  17       22.27       33.06      7.75 o 
   3  -6  17       16.83       11.11      3.80 o 
  -5  -5  17       12.71        5.06      7.34 o 
  -4  -5  17       18.27       14.37      7.39 o 
  -3  -5  17       74.49       68.89     10.67 o 
  -2  -5  17       52.96       37.16      8.61 o 
  -1  -5  17        0.53       -3.98      4.65 o 
   0  -5  17       36.99       30.11      7.48 o 
   1  -5  17        0.43       -4.87      4.70 o 
   2  -5  17       42.25       49.53      8.30 o 
   3  -5  17       26.41       34.88      5.85 o 
   4  -5  17       28.92       25.34      5.62 o 
  -5  -4  17       13.15       -6.19      6.57 o 
  -4  -4  17       26.01       20.10      7.84 o 
  -3  -4  17      203.50      185.29     13.17 o 
  -2  -4  17       67.44       50.30      9.33 o 
  -1  -4  17        1.65        0.26      5.73 o 
   0  -4  17       34.33       44.11      8.37 o 
   1  -4  17        6.19        6.38      5.42 o 
   2  -4  17       39.67       40.85      5.64 o 
   3  -4  17       51.44       54.88      6.57 o 
   4  -4  17        2.71        3.30      5.57 o 
  -5  -3  17       12.71       10.29      7.68 o 
  -4  -3  17       24.96       20.32      7.70 o 
  -3  -3  17       12.02        2.13      5.71 o 
  -2  -3  17        6.99        6.88      6.31 o 
  -1  -3  17       50.39       70.57      9.79 o 
   0  -3  17       10.42       21.06      6.64 o 
   1  -3  17       11.97       11.58      4.02 o 
   2  -3  17        0.78       -1.64      3.22 o 
   3  -3  17       43.47       40.71      5.73 o 
   4  -3  17        6.67        0.62      6.45 o 
  -4  -2  17       61.43       41.52      9.21 o 
  -3  -2  17       67.60       49.94      9.09 o 
  -2  -2  17      256.15      272.53     14.90 o 
  -1  -2  17      135.05      148.94     11.25 o 
   1  -2  17        0.35       -2.99      3.67 o 
   2  -2  17        4.43        4.19      3.52 o 
   3  -2  17       20.89       16.34      6.81 o 
   4  -2  17       22.93       26.41      7.89 o 
  -5  -1  17        2.18       -7.87      5.42 o 
  -4  -1  17       36.75       17.90      7.65 o 
  -3  -1  17       30.75       19.33      7.36 o 
  -2  -1  17      161.53      159.64     11.80 o 
  -1  -1  17       71.37       69.78      9.52 o 
   0  -1  17       65.68       76.37      8.32 o 
   1  -1  17       16.54       15.33      6.40 o 
   2  -1  17        1.99        1.99      5.35 o 
   3  -1  17        6.40        6.00      6.62 o 
   4  -1  17       14.46       13.22      6.91 o 
  -5   0  17       20.48        3.36      6.81 o 
  -4   0  17       24.72       16.82      7.80 o 
  -3   0  17       45.67       36.89      8.35 o 
  -2   0  17      118.80      127.14     12.09 o 
   0   0  17       29.84       41.60      8.04 o 
   1   0  17       40.76       32.62      7.58 o 
   2   0  17        0.21        0.24      5.57 o 
   3   0  17        1.16       -7.52      5.01 o 
  -4   1  17        8.35       -1.44      6.76 o 
  -3   1  17       26.58       18.14      7.80 o 
  -1   1  17       74.58      100.27      9.64 o 
   0   1  17       38.15       33.51      8.08 o 
   1   1  17       33.06       36.51      7.92 o 
   2   1  17        1.80       -2.83      5.83 o 
   3   1  17        3.22       -4.22      6.07 o 
  -1   2  17       54.35       71.51      9.86 o 
   0   2  17       15.54       34.86      8.11 o 
   1   2  17        2.50        1.37      6.62 o 
   2   2  17       12.12       21.09      7.92 o 
  -2   3  17       12.19       17.32      7.51 o 
  -1   3  17        6.94       15.04      7.51 o 
   0   3  17       24.97       41.26      8.90 o 
   1   3  17       20.22       28.02      8.42 o 
  -2  -8  18       22.44       18.06      7.82 o 
  -1  -8  18       18.15       15.59      7.41 o 
   0  -8  18       31.46       33.01      8.35 o 
   1  -8  18       11.24       13.75      6.74 o 
  -3  -7  18       11.05        6.28      6.69 o 
  -2  -7  18       48.21       54.81      9.81 o 
  -1  -7  18       13.25       11.27      6.33 o 
   0  -7  18       44.73       49.44      8.97 o 
   1  -7  18       18.76       20.17      7.46 o 
   2  -7  18       12.95       10.70      6.74 o 
  -4  -6  18        0.14       -0.02      6.91 o 
  -3  -6  18       16.71       23.60      8.06 o 
  -2  -6  18       11.10        8.32      6.72 o 
  -1  -6  18       28.06       42.34      8.64 o 
   0  -6  18       15.22       17.75      6.86 o 
   1  -6  18       43.41       49.94      9.43 o 
   2  -6  18        5.45        1.75      5.97 o 
   3  -6  18      106.49      146.03      7.77 o 
  -4  -5  18        0.47       -5.95      5.95 o 
  -3  -5  18       12.63        5.21      6.74 o 
  -2  -5  18        7.68        8.66      7.10 o 
  -1  -5  18       27.30       22.33      7.84 o 
   0  -5  18       24.14       17.34      7.03 o 
   1  -5  18       40.01       38.02      8.52 o 
   2  -5  18       40.14       35.33      8.28 o 
   3  -5  18       26.37       26.55      5.51 o 
  -5  -4  18       11.84       12.23      7.84 o 
  -4  -4  18        4.31       -1.39      6.21 o 
  -3  -4  18        0.80       -1.18      6.07 o 
  -2  -4  18       99.77       80.82     10.77 o 
  -1  -4  18       30.92       33.90      8.25 o 
   0  -4  18       17.09       20.41      7.05 o 
   1  -4  18        5.26        8.76      5.76 o 
   2  -4  18       42.25       45.61      6.07 o 
   3  -4  18       11.64       10.77      4.91 o 
  -5  -3  18        0.22       -5.71      6.17 o 
  -4  -3  18       22.54        6.21      7.08 o 
  -3  -3  18       43.75       52.73     10.00 o 
  -2  -3  18      185.40      193.61     13.39 o 
  -1  -3  18       29.89       31.95      8.08 o 
   0  -3  18        0.37       -6.93      5.01 o 
   1  -3  18       36.41       24.23      6.84 o 
   2  -3  18       35.04       32.16      5.31 o 
   3  -3  18       28.03       22.21      8.16 o 
  -5  -2  18        1.04       -9.33      6.28 o 
  -4  -2  18        3.97        2.73      6.98 o 
  -3  -2  18        5.73        0.48      5.93 o 
  -2  -2  18       13.58        7.72      6.48 o 
  -1  -2  18       28.54       36.49      7.77 o 
   0  -2  18       11.18        3.24      5.83 o 
   1  -2  18       20.24       17.74      6.03 o 
   2  -2  18        5.68        6.52      5.64 o 
   3  -2  18        3.66       -3.19      6.17 o 
  -4  -1  18       10.79        5.95      7.17 o 
  -3  -1  18       29.91       19.72      7.20 o 
  -2  -1  18       29.18       31.86      8.59 o 
  -1  -1  18       71.23       72.83      9.64 o 
   0  -1  18       34.06       45.24      7.82 o 
   1  -1  18        0.24       -2.73      5.04 o 
   2  -1  18        3.90       -1.06      5.54 o 
   3  -1  18        1.79        8.04      7.05 o 
  -4   0  18        1.69       -4.87      6.17 o 
  -3   0  18       18.26        5.47      6.67 o 
  -2   0  18       21.05       20.20      7.60 o 
   0   0  18       28.95       28.26      7.27 o 
   1   0  18        1.94        4.68      5.93 o 
   2   0  18        0.17       -2.45      5.66 o 
  -4   1  18        1.05       -9.57      6.38 o 
   0   1  18       12.13       20.10      7.84 o 
   1   1  18       11.69       12.14      6.64 o 
   2   1  18        7.12       10.75      6.79 o 
  -1   2  18        6.16        1.82      5.85 o 
   0   2  18       33.37       51.22      9.67 o 
   1   2  18       12.03       22.53      8.30 o 
  -2  -7  19       14.97       13.00      7.63 o 
  -1  -7  19       32.95       36.53      8.97 o 
   0  -7  19       29.19       19.36      7.48 o 
   1  -7  19       18.90       23.03      8.18 o 
  -3  -6  19        6.32        0.26      6.76 o 
  -2  -6  19       20.84       27.49      8.64 o 
  -1  -6  19       62.43       78.25     10.84 o 
   1  -6  19       26.11       21.88      7.58 o 
  -3  -5  19       30.21       31.42      8.92 o 
  -2  -5  19       39.47       27.35      8.64 o 
  -1  -5  19       66.72       51.24      9.69 o 
   0  -5  19       19.40       20.01      7.41 o 
   1  -5  19       28.19       34.14      8.23 o 
   2  -5  19       21.38        6.12      6.91 o 
  -4  -4  19       18.35       12.35      8.06 o 
  -3  -4  19       20.25       11.47      7.44 o 
  -2  -4  19        7.31        1.08      6.60 o 
  -1  -4  19        1.12       -2.93      6.19 o 
   0  -4  19       52.09       63.71     10.32 o 
   1  -4  19       29.30       36.53      8.16 o 
   2  -4  19       47.85       35.67      7.99 o 
  -4  -3  19       13.26       14.70      7.29 o 
  -3  -3  19        4.04        2.13      6.60 o 
  -2  -3  19        2.22       -3.91      5.52 o 
  -1  -3  19       33.41       40.37      8.68 o 
   0  -3  19       76.87       94.03     10.96 o 
   1  -3  19       11.03       11.15      6.14 o 
   2  -3  19       12.05        6.76      6.45 o 
  -4  -2  19        2.75       -1.87      6.28 o 
  -3  -2  19       37.52       24.20      8.04 o 
  -2  -2  19       10.24        5.93      6.98 o 
  -1  -2  19       82.46       82.64     10.55 o 
   0  -2  19       15.89        1.82      5.57 o 
   1  -2  19       15.48        9.52      6.26 o 
   2  -2  19       12.92       18.45      7.72 o 
  -3  -1  19        9.83        5.06      6.67 o 
  -2  -1  19       11.71       17.51      7.46 o 
   1  -1  19        5.29        3.09      6.17 o 
   2  -1  19        5.78       -2.13      5.71 o 
  -3   0  19        1.82       -5.13      5.73 o 
   0   0  19       24.87       44.23      8.32 o 
   1   0  19        7.72       20.61      7.15 o 
   0   1  19       10.31       23.12      7.77 o 
  -1  -6  20        8.06       -0.10      6.69 o 
  -2  -5  20        0.93       -5.25      6.33 o 
  -1  -5  20       11.06        3.50      6.64 o 
   0  -5  20       43.86       43.06      9.50 o 
  -2  -4  20       61.17       63.23     10.67 o 
  -1  -4  20       58.76       59.92     10.29 o 
   0  -4  20       36.92       54.84      9.64 o 
   1  -4  20       14.22       15.59      7.17 o 
  -3  -3  20        8.05       -0.12      7.10 o 
  -2  -3  20       86.06       74.84     11.06 o 
  -1  -3  20        2.12        0.50      6.52 o 
   0  -3  20        9.67       13.19      7.29 o 
   1  -3  20       44.61       75.90     10.55 o 
  -2  -2  20       43.26       38.84      9.36 o 
  -1  -2  20       13.77        6.96      7.27 o 
                                                 
